# Supplementary material for: Non-invasive cardiac stress studies may not offer significant benefit in pre-kidney transplant evaluation: A retrospective cohort study
Source: PLoS One. 2020 Oct 28;15(10):e0240912. doi: 10.1371/journal.pone.0240912 (PMC7592791; doi:10.1371/journal.pone.0240912)
Supplement: S1 Dataset — (XLSX) [file pone.0240912.s003.xlsx]

## Sheet: Sheet1
No	group	gender	Age	BMI	CCl	ethnicity	Primary	diabetes	hypertension	smoking	PVD	IHD	CVD	statin	RASi	RiskFactor_Score	Stresstesttype	listed	transplanted	combendpoint	TotalFuptime	timetolistingmonths
1	2	Female	66.3874	21.6	2	Caucasian	PKD	0	1	0	0	0	0	1	1	4	MPS	1	1	0	90.7333	1.83984
2	1	Female	33.6564	34.4444	2	Caucasian	GN	0	1	0	0	0	0	1	1	2	0	1	1	0	90.8	0.657084
3	3b	Male	64.0657	23.3469	6	Caucasian	DM	1	1	0	1	1	0	1	1	4	MPS	1	0	1	72.8	8.14784
4	2	Female	61.7057	24.0816	10	Caucasian	PKD	0	1	0	0	0	0	0	1	3	MPS	1	0	1	12.4667	5.78234
5	2	Male	55.9507	27.1616	2	Caucasian	PKD	0	1	0	0	0	0	1	1	2	StrEcho	1	1	0	90.5667	2.26694
6	2	Male	59	27.0842	3	Caucasian	GN	0	1	1	0	0	0	1	0	3	MPS	1	0	0	88.4	10.5462
7	1	Female	39.5975	22.913	2	Caucasian	HTN/Renovascular	0	1	0	0	0	0	1	1	2	0	1	1	0	90.8	3.61396
8	3b	Male	63.2745	31.0889	4	Caucasian	HTN/Renovascular	0	1	1	1	0	1	1	1	4	MPS	1	0	1	49.9	9.69199
9	2	Female	54	22.6953	2	Caucasian	Lupus/Vasculitis	0	1	1	0	0	0	0	0	2	0	1	1	0	81.2333	10.3491
10	1	Male	21.1581	25.4071	2	Caucasian	Reflux	0	0	0	0	0	0	0	1	0	0	1	1	1	77.3667	4.96099
11	3a	Male	60.9665	30.478	4	Caucasian	DM	1	1	0	0	0	0	1	1	4	StrEcho	1	1	0	89.5333	2.20123
12	1	Female	48.5038	30.5975	2	Caucasian	PKD	0	1	0	0	0	0	1	1	3	StrEcho	1	1	0	92.7667	3.44969
13	1	Male	49.6099	26.1224	2	Caucasian	GN	0	1	0	0	0	0	0	1	2	0	1	0	0	85.3667	5.94661
14	3b	Female	62	32.8125	5	Caucasian	DM	1	1	0	1	0	0	1	1	3	MPS	1	1	0	87.7667	6.96509
15	1	Male	24	26.9238	2	Asian	GN	0	1	1	0	0	0	0	0	3	MPS	1	1	0	87.7	9.56058
16	2	Female	67.9014	20.2848	2	Caucasian	HTN/Renovascular	0	1	1	0	0	0	1	1	3	MPS	1	0	1	58.2333	6.27515
17	2	Female	61	26.6406	2	Caucasian	Reflux	0	1	0	0	0	0	1	1	3	MPS	1	1	0	89.6333	9.65914
18	2	Male	62.924	31.3146	2	African-American	GN	0	1	0	0	0	0	1	1	3	MPS	1	1	0	87.9333	8.93634
19	2	Female	60	33.1987	3	Caucasian	Other	0	1	1	0	0	0	1	1	4	MPS	1	1	1	87.4667	25.0021
20	3a	Female	44.5695	27.3845	4	Asian	DM	1	1	0	0	0	0	1	1	2	MPS	1	0	1	68.3667	20.1396
21	3a	Male	52.1725	25.9121	4	Asian	DM	1	1	0	0	0	0	1	1	2	StrEcho	1	1	0	87.3333	5.8152
22	2	Female	65	26.8894	2	Caucasian	GN	0	1	1	0	0	0	1	1	4	MPS	1	1	0	81.0667	12.2875
23	1	Female	43	23.1473	3	Caucasian	Lupus/Vasculitis	0	0	0	0	0	0	1	0	1	MPS	1	1	0	87.2333	11.8604
24	3a	Male	56.5914	27.4018	6	Caucasian	DM	1	1	0	0	0	0	1	1	3	MPS	1	1	0	89.7667	3.61396
25	3b	Male	53	31.4837	6	Asian	DM	1	1	1	1	0	0	1	1	4	MPS	1	0	1	36.7	19.3183
26	2	Female	63.2307	25.9695	3	Caucasian	Unknown	0	0	0	0	0	0	1	0	2	MPS	1	0	1	62.8	5.94661
27	2	Male	64	23.8783	2	Caucasian	PKD	0	1	1	0	0	0	1	1	4	MPS	1	1	0	87	9.65914
28	3a	Female	58	33.9672	5	Caucasian	DM	1	1	1	0	0	0	0	1	1	MPS	1	1	0	87	20.5996
29	1	Male	49	22.6403	2	Caucasian	GN	0	1	1	0	0	0	1	1	4	0	1	1	0	76.8333	18.1684
30	1	Female	25.6646	23.4863	3	Caucasian	Other	0	1	0	0	0	0	1	1	2	0	1	1	0	89.6	3.67967
31	3b	Male	69	18.8776	3	Caucasian	Other	0	0	1	0	1	0	1	1	2	MPS	1	1	0	92.8333	27.1376
32	3b	Male	54.9021	26.8923	2	Caucasian	PKD	0	1	0	0	1	0	1	1	2	MPS	1	0	0	89.6667	0.919918
33	3b	Male	51.7016	23.7228	7	Caucasian	DM	1	1	1	1	1	0	1	1	2	MPS	1	0	0	89	7.19507
34	2	Male	66	26.7455	2	Caucasian	CAKUT	0	1	0	0	0	0	0	0	2	MPS	1	1	1	86.5333	8.1807
35	2	Female	59	30.6675	2	Caucasian	PKD	0	1	1	0	0	0	1	1	3	MPS	1	1	0	86.5333	9.82341
36	2	Female	53	32.0454	2	African-American	PKD	0	1	0	0	0	0	1	0	3	MPS	1	0	0	86.5333	15.6058
37	3a	Female	35.1102	34.9513	4	Caucasian	DM	1	1	0	0	0	0	1	1	3	StrEcho	1	1	0	86.5667	9.92197
38	3b	Male	63.2827	38.6675	3	Caucasian	GN	0	1	1	0	1	0	1	1	4	MPS	1	1	0	89.3667	35.9096
39	2	Female	56	23.0112	2	Asian	Reflux	0	1	0	0	0	0	0	1	1	MPS	1	0	0	86.3	55.1294
40	1	Male	42	34.7222	2	African-American	GN	0	1	0	0	0	0	0	0	3	MPS	1	1	0	86.3	5.22382
41	3b	Male	58	36.3324	4	Caucasian	HTN/Renovascular	0	1	1	0	1	1	1	1	3	MPS	1	0	1	47.7	15.3758
42	3b	Male	33	32.2708	5	Caucasian	DM	1	1	0	1	0	0	0	1	2	MPS	1	0	1	67.3333	30.0945
43	2	Female	66.8994	24.6711	2	Caucasian	HTN/Renovascular	0	1	1	0	0	0	1	1	4	MPS	1	0	1	33.9	4.00821
44	1	Female	36	20.4726	2	Caucasian	HTN/Renovascular	0	1	1	0	0	0	0	1	2	MPS	1	0	1	86.0667	15.8029
45	2	Male	50	26.673	2	Caucasian	GN	0	1	1	0	0	0	0	1	2	MPS	1	1	0	86.0667	5.48665
46	1	Female	35	19.1797	2	African-American	Other	0	1	0	0	0	0	0	1	1	0	1	0	0	86.0667	27.269
47	2	Male	58	25.1162	2	Caucasian	PKD	0	1	1	0	0	0	0	0	2	StrEcho	1	1	0	76.6	42.5134
48	1	Male	26	20.9905	2	Caucasian	GN	0	1	0	0	0	0	1	1	3	0	1	1	0	77.6333	5.58522
49	2	Female	51	25.5937	2	Caucasian	Unknown	0	1	1	0	0	0	0	1	1	MPS	1	0	0	85.8333	4.36961
50	2	Male	62	29.539	2	Caucasian	GN	0	1	1	0	0	0	1	1	4	MPS	1	0	1	70.3	39.1294
51	1	Male	46	21.9354	2	Caucasian	Other	0	1	0	0	0	0	1	0	2	MPS	1	1	0	85.8333	14.9158
52	1	Female	46	35.5678	2	Caucasian	Reflux	0	1	0	0	0	0	1	1	2	MPS	1	1	0	89.2333	3.90965
53	1	Male	31.9233	39.0462	2	Caucasian	PKD	0	1	0	0	0	0	1	1	2	0	1	1	0	88.9333	5.35524
54	1	Male	33	23.5637	2	Asian	Other	0	1	1	0	0	0	0	1	2	MPS	1	1	0	85.6	23.1294
55	1	Female	25.6865	24.3242	2	Caucasian	CAKUT	0	0	0	0	0	0	1	1	1	0	1	1	0	87.4	6.01232
56	1	Female	46	24.977	2	Caucasian	Reflux	0	1	1	0	0	0	1	1	2	0	1	1	0	88.4667	11.4661
57	3a	Male	52	30.4867	4	Asian	DM	1	1	0	0	0	0	1	1	2	MPS	1	0	0	85.3667	22.4394
58	2	Female	62.3655	20.0941	2	Caucasian	Reflux	0	1	0	0	0	0	1	0	3	MPS	1	1	0	87.1333	7.42505
59	1	Female	35.9671	29.7442	2	Caucasian	HTN/Renovascular	0	1	0	0	0	0	1	1	3	0	1	1	0	85.6333	6.01232
60	2	Male	67.3101	23.7659	2	Caucasian	GN	0	1	0	0	0	0	1	0	4	MPS	1	0	0	88.2	13.5031
61	3b	Male	57.024	35.5647	7	Caucasian	Other	1	1	0	1	1	0	1	1	3	MPS	1	0	1	81.9	19.0883
62	3b	Male	63	27.9248	6	Caucasian	DM	1	1	1	1	1	0	1	1	3	MPS	1	0	1	67.7667	26.5133
63	3b	Female	62.8638	27.993	2	Caucasian	Unknown	0	1	0	0	1	0	1	1	3	MPS	1	1	1	73.4333	16.7556
64	2	Female	57	26.5008	2	Caucasian	PKD	0	1	0	0	0	0	0	1	2	StrEcho	1	0	1	32.7667	30.1273
65	1	Male	45	29.1372	2	Asian	GN	0	1	0	0	0	0	1	0	2	MPS	1	1	0	84.9	6.57084
66	1	Male	20	25.1559	2	Caucasian	GN	0	1	1	0	0	0	0	1	1	0	1	1	0	84.9	5.32238
67	2	Female	50	25.2994	2	Asian	PKD	0	0	0	0	0	0	1	0	1	0	1	1	0	84.9	11.5318
68	3a	Female	67	23.8281	4	Caucasian	PKD	1	1	0	0	0	0	1	0	4	MPS	1	1	0	84.9	12.4189
69	1	Female	26	27.9952	2	Caucasian	Reflux	0	0	0	0	0	0	1	0	2	0	1	1	0	76.6667	2.69405
70	2	Male	60.0383	25.3155	2	Caucasian	GN	0	1	0	0	0	0	0	1	2	StrEcho	1	1	1	68	6.70226
71	1	Female	29	24.083	2	Caucasian	Reflux	0	1	0	0	0	0	0	0	1	0	1	1	0	80.2667	10.8419
72	1	Male	18	28.9647	3	Caucasian	Lupus/Vasculitis	0	0	0	0	0	0	0	1	1	0	1	1	0	87.4333	6.04518
73	2	Female	53	17.604	2	Caucasian	PKD	0	1	1	0	0	0	0	1	3	MPS	1	0	1	8.36667	5.48665
74	2	Female	55	35.4922	2	Caucasian	Other	0	1	0	0	0	0	0	1	2	MPS	1	0	0	84.4333	21.5852
75	3b	Male	67	23.4586	3	Caucasian	GN	0	1	1	0	1	0	0	1	3	MPS	1	0	1	38.8333	10.9733
76	1	Male	41	37.5023	2	Caucasian	HTN/Renovascular	0	1	0	0	0	0	1	1	3	0	1	1	1	82.3667	8.14784
77	1	Male	22	34.6731	2	Caucasian	Other	0	1	0	0	0	0	1	1	2	0	1	1	0	86.1333	13.8316
78	1	Female	41	22.6824	2	Caucasian	Reflux	0	1	1	0	0	0	0	1	2	0	1	1	0	81.9333	5.4538
79	1	Male	31	33.9493	2	Asian	Lupus/Vasculitis	0	1	0	0	0	0	1	0	2	0	1	1	0	84.2	1.64271
80	1	Female	49	28.6621	2	Caucasian	PKD	0	1	1	0	0	0	1	1	3	0	1	1	0	84.2	11.4661
81	2	Male	50.0534	24.7555	2	Caucasian	CAKUT	0	0	0	0	0	0	0	1	0	MPS	1	1	0	86.5	11.499
82	3b	Female	61	35.2617	5	Caucasian	DM	1	1	1	1	0	0	1	1	3	MPS	1	0	0	83.9667	7.52361
83	1	Female	38.0287	31.1331	2	Caucasian	Other	0	0	0	0	0	0	1	0	2	0	1	1	0	85.7	3.67967
84	2	Male	67	24.684	2	Caucasian	GN	0	1	1	0	0	0	0	0	3	MPS	1	0	1	58.9333	9.13347
85	3a	Female	44	25.1851	4	Caucasian	DM	1	1	0	0	0	0	0	0	2	MPS	1	0	1	31.5	16.7228
86	1	Male	44	19.8413	3	Caucasian	Other	0	1	1	0	0	0	1	1	4	0	1	0	1	49.3667	7.12936
87	1	Female	38	23.7253	3	Caucasian	Unknown	0	1	0	0	0	0	1	1	3	MPS	1	1	0	83.2667	11.2033
88	1	Male	36	32.9287	3	Caucasian	HTN/Renovascular	0	1	0	0	0	0	0	1	2	0	1	1	0	83.2667	12.2218
89	3b	Female	53	28.2812	5	Caucasian	DM	1	1	0	1	0	0	1	0	3	MPS	1	0	1	32.3333	8.47639
90	1	Female	40	30.2836	3	Caucasian	PKD	0	1	0	0	0	0	0	1	3	StrEcho	1	1	0	78.1	32.0986
91	3a	Female	57	26.9725	4	Asian	DM	1	1	0	0	0	0	1	0	3	MPS	1	1	1	22.3	11.8932
92	3a	Male	73	27.4348	4	Asian	DM	1	1	1	0	0	0	1	0	3	MPS	1	0	1	83.0333	3.58111
93	1	Male	43	33.2735	2	Caucasian	Unknown	0	1	1	0	0	0	1	1	3	0	1	1	0	73.1667	7.06365
94	2	Female	56	19.7005	3	Caucasian	Lupus/Vasculitis	0	1	0	0	0	0	0	1	3	MPS	1	1	0	82.8	3.8768
95	3a	Male	38	29.0122	4	Other	DM	1	1	0	0	0	0	1	1	2	MPS	1	1	0	82.8	2.75975
96	2	Male	71	24.6812	3	Caucasian	Other	0	1	0	0	0	0	1	1	3	MPS	1	1	0	76.6	5.32238
97	1	Female	31	20.2664	2	Caucasian	Reflux	0	1	1	0	0	0	1	1	3	MPS	1	1	0	82.3333	4.82957
98	1	Female	35	33.4986	2	Caucasian	Unknown	0	1	0	0	0	0	1	1	3	0	1	1	0	82.3333	4.99384
99	3a	Female	61	33.7325	5	Caucasian	GN	1	0	0	0	0	0	1	0	3	MPS	1	0	1	80.9333	48.0657
100	3a	Female	30	35.0922	4	Caucasian	DM	1	1	0	0	0	0	1	1	3	MPS	1	1	0	71.1667	8.9692
101	1	Male	35.6222	24.7281	2	Caucasian	GN	0	1	0	0	0	0	0	0	1	StrEcho	1	0	1	21.6667	6.04518
102	1	Female	44.7748	20.5853	2	Caucasian	HTN/Renovascular	0	1	0	0	0	0	0	1	3	StrEcho	1	1	0	83.9	6.04518
103	2	Male	52	31.8773	2	Caucasian	GN	0	1	0	0	0	0	1	0	2	MPS	1	1	1	62.1	7.85216
104	3a	Male	63	34.8019	4	Caucasian	DM	1	1	1	0	0	0	1	1	3	MPS	1	1	0	77	35.4168
105	3a	Male	54	32.037	4	Caucasian	DM	1	1	1	0	0	0	0	1	4	MPS	1	0	1	27.2333	13.0431
106	3a	Male	49	23.5261	7	Other	PKD	1	1	0	0	0	0	0	0	2	MPS	1	0	1	64.4	16.7228
107	1	Male	32.5613	30.111	2	Caucasian	GN	0	1	0	0	0	0	1	1	3	0	1	1	0	83.8333	7.88501
108	1	Male	36.5558	34.1059	2	African-American	Reflux	0	1	1	0	0	0	1	1	3	MPS	1	0	0	82.2	8.31212
109	1	Male	49	33.2119	2	Caucasian	Reflux	0	0	0	0	0	0	0	0	1	MPS	1	1	1	56.6	11.8932
110	3a	Female	66	27.0689	4	Other	DM	1	1	0	0	0	0	1	1	4	MPS	1	0	1	49.9	20.2053
111	3a	Male	38	28.5986	4	Caucasian	HTN/Renovascular	1	1	1	0	0	0	0	0	1	MPS	1	1	0	81.4	20.0082
112	3a	Female	31	26.5381	4	Caucasian	DM	1	1	0	0	0	0	1	1	2	MPS	1	1	0	81.4	17.2485
113	3b	Male	75	27.4811	6	Caucasian	DM	1	1	1	0	1	1	1	1	3	MPS	1	1	0	81.4	7.3922
114	2	Male	54	26.6335	2	Caucasian	PKD	0	1	0	0	0	0	0	1	2	0	1	1	0	80.9333	10.7762
115	1	Male	45	25.36	2	Caucasian	Reflux	0	1	0	0	0	0	0	1	3	0	1	1	0	86.4667	13.0103
116	2	Male	65	19.977	2	Caucasian	GN	0	1	1	0	0	0	1	1	4	0	1	0	1	38.6333	11.4333
117	3a	Male	60	31.8339	7	Caucasian	DM	1	1	1	0	0	0	1	1	4	MPS	1	0	1	47.1	16.2628
118	2	Female	66	33.0786	2	Caucasian	GN	0	1	0	0	0	0	1	1	3	MPS	1	0	0	80.7	30.1273
119	1	Female	30	19.8047	2	Asian	Other	0	1	0	0	0	0	0	0	2	0	1	1	0	80.7	28.9446
120	3a	Male	42	33.8134	4	Other	DM	1	1	1	0	0	0	1	1	3	MPS	1	0	1	80.7	13.7331
121	3b	Male	53	22.6202	5	Caucasian	DM	1	1	0	1	0	0	1	1	2	MPS	1	0	1	51.5333	9.59343
122	2	Male	52	26.919	3	Caucasian	Other	0	1	1	0	0	0	0	0	2	MPS	1	0	1	28.5	6.83368
123	2	Male	66	28.2738	2	Caucasian	GN	0	1	1	0	0	0	1	1	3	MPS	1	1	0	80.4667	3.21971
124	1	Male	24	27.7008	2	Caucasian	CAKUT	0	1	0	0	0	0	0	0	1	0	1	1	0	69.1667	3.84394
125	3b	Female	68.5613	27.2932	3	Caucasian	HTN/Renovascular	0	1	1	0	0	1	1	1	4	MPS	1	1	0	86.1	8.73922
126	3b	Male	63.3101	31.8404	5	Caucasian	DM	1	1	1	0	1	1	1	1	3	MPS	1	0	1	40.2333	11.0719
127	1	Male	40	31.345	2	Caucasian	GN	0	1	1	0	0	0	1	1	4	MPS	1	0	1	35.0667	20.5339
128	1	Female	43	28.0102	2	Caucasian	GN	0	1	1	0	0	0	0	1	1	MPS	1	0	0	80	10.0205
129	2	Male	73	29.8929	2	Other	Reflux	0	1	0	0	0	0	0	1	3	MPS	1	0	0	80	7.09651
130	1	Male	23	24.3888	2	Caucasian	Reflux	0	1	1	0	0	0	0	1	2	0	1	1	0	79.7667	2.52977
131	3a	Male	51	26.2284	4	Asian	DM	1	1	0	0	0	0	1	1	2	MPS	1	1	0	79.7667	1.28131
132	1	Male	20.6626	32.2612	3	Caucasian	Unknown	0	1	0	0	0	0	0	0	2	0	1	1	1	70.9667	5.97947
133	3b	Female	71	25.0657	3	Caucasian	PKD	0	1	1	0	1	0	1	0	5	MPS	1	0	1	77.0667	32.3614
134	2	Male	65	31.9602	4	Caucasian	GN	0	1	1	0	0	0	1	0	3	MPS	1	0	1	78.4	37.4538
135	3a	Male	53	28.3937	4	Caucasian	DM	1	1	1	0	0	0	1	1	2	MPS	1	0	1	31.2667	12.8788
136	3b	Female	27	30.3114	5	Caucasian	DM	1	1	0	1	0	0	1	1	2	MPS	1	1	0	79.5333	33.3142
137	3a	Male	58	25.5677	5	Caucasian	DM	1	1	0	0	0	0	1	1	2	MPS	1	1	0	72.8333	14.2916
138	1	Male	39	33.4948	2	Caucasian	GN	0	1	0	0	0	0	0	1	2	StrEcho	1	1	0	79.0667	5.22382
139	2	Male	50	22.6645	3	Caucasian	Other	0	0	0	0	0	0	0	0	2	0	1	1	0	84.8	26.3162
140	2	Male	63	27.7423	2	African-American	HTN/Renovascular	0	1	1	0	0	0	1	1	3	MPS	1	1	0	81.9	8.90349
141	1	Female	43	19.9359	2	Asian	Unknown	0	1	0	0	0	0	1	0	2	MPS	1	0	1	47.1333	10.0862
142	2	Female	52	24.328	3	Caucasian	Lupus/Vasculitis	0	1	0	0	0	0	0	0	2	StrEcho	1	1	0	81.3	8.87064
143	2	Male	59	21.6049	2	Caucasian	Unknown	0	1	1	0	0	0	1	0	4	MPS	1	0	0	78.3667	13.2402
144	1	Female	42	21.2279	2	Caucasian	HTN/Renovascular	0	1	0	0	0	0	0	1	2	0	1	0	0	78.3667	34.037
145	3a	Male	74	30.6722	4	Caucasian	DM	1	1	1	0	0	0	0	1	3	MPS	1	1	0	78.3667	3.38398
146	3a	Male	38	23.823	4	Caucasian	DM	1	1	0	0	0	0	1	1	2	MPS	1	1	1	57.4	7.42505
147	2	Male	52	20.4408	2	Caucasian	Unknown	0	1	1	0	0	0	1	0	3	MPS	1	0	0	78.1333	56.1478
148	1	Male	29	26.7755	2	Caucasian	GN	0	1	0	0	0	0	1	1	3	0	1	1	0	78.1333	16.1643
149	1	Female	38	17.2635	3	Caucasian	Lupus/Vasculitis	0	1	0	0	0	0	0	0	2	0	1	1	0	78.1333	3.67967
150	3b	Male	66	27.8857	3	Caucasian	PKD	0	1	0	0	0	1	0	1	3	MPS	1	1	0	78.1333	47.7372
151	1	Male	48	23.545	5	Caucasian	PKD	0	1	0	0	0	0	1	1	3	MPS	1	1	0	80.4667	6.43942
152	1	Male	33	26.2284	2	Caucasian	GN	0	1	1	0	0	0	1	1	3	0	1	1	1	83.3	7.3922
153	2	Male	62	25.5102	3	Caucasian	HTN/Renovascular	0	1	1	0	0	0	1	1	4	MPS	1	0	1	32.7	18.9897
154	2	Male	60	30.6058	2	Caucasian	PKD	0	1	0	0	0	0	0	1	3	MPS	1	1	0	77.4333	9.65914
155	1	Male	19	29.0533	2	Caucasian	HTN/Renovascular	0	1	0	0	0	0	0	1	3	0	1	1	0	77.4333	5.32238
156	2	Male	58	25.8403	3	Caucasian	GN	0	1	1	0	0	0	0	1	3	MPS	1	0	0	75.3333	13.4702
157	2	Male	53	24.2078	2	Caucasian	PKD	0	1	0	0	0	0	1	1	3	StrEcho	1	0	1	72.9333	13.4702
158	1	Male	19	26.7299	2	Asian	GN	0	0	0	0	0	0	0	1	0	0	1	1	0	77.2	11.0062
159	1	Male	36	23.2526	2	Caucasian	HTN/Renovascular	0	1	0	0	0	0	0	1	1	0	1	1	0	77.2	7.78645
160	3b	Male	51	33.3844	3	Caucasian	HTN/Renovascular	0	1	1	0	0	1	1	1	2	MPS	1	1	0	77.2	22.3409
161	1	Female	32	24.8033	2	Caucasian	PKD	0	1	0	0	0	0	0	0	1	0	1	1	0	72.1	8.93634
162	1	Male	42	23.8624	2	Caucasian	Other	0	1	0	0	0	0	1	1	2	0	1	1	0	70.3333	7.0308
163	2	Female	59.9452	34.6746	2	African-American	GN	0	1	0	0	0	0	1	1	2	StrEcho	1	0	0	51.9	5.97947
164	1	Male	48.846	29.0466	3	Caucasian	GN	0	1	0	0	0	0	0	0	2	0	1	1	0	79.0333	1.67556
165	3a	Female	47	23.7097	4	Caucasian	Other	1	0	0	0	0	0	1	0	2	MPS	1	0	0	76.6	5.61807
166	3a	Male	30.0287	34.6005	5	Caucasian	Unknown	1	1	0	0	0	0	1	1	2	MPS	1	1	0	77.1667	3.61396
167	3b	Male	31	23.7546	5	Caucasian	DM	1	1	1	1	0	0	0	0	1	MPS	1	1	0	76.5	4.82957
168	3a	Female	74.6749	21.048	4	Caucasian	DM	1	1	0	0	0	0	1	1	4	MPS	1	0	1	37.3667	11.3018
169	1	Female	47	29.8092	3	Caucasian	PKD	0	1	0	0	0	0	1	1	2	0	1	1	0	69.7667	8.73922
170	1	Female	38	24.5747	2	Asian	GN	0	1	0	0	0	0	0	1	2	0	1	1	0	76.2667	6.63655
171	1	Female	34.5572	28.9461	2	Asian	Other	0	1	0	0	0	0	0	1	2	StrEcho	1	0	0	80.3667	5.94661
172	2	Male	71	30.4867	2	Caucasian	Lupus/Vasculitis	0	1	0	0	0	0	1	1	3	MPS	1	0	0	7.76667	6.6694
173	3b	Male	67.2498	23.4998	3	Caucasian	Other	0	1	0	0	1	0	1	1	4	MPS	1	0	0	73.8	2.75975
174	1	Female	42	35.7565	2	Caucasian	Other	0	0	1	0	0	0	0	0	1	MPS	1	1	0	76.0333	6.34086
175	1	Male	45	30.0696	2	African-American	HTN/Renovascular	0	1	1	0	0	0	1	1	3	0	1	1	0	76.0333	18.2012
176	1	Male	23	25.8587	2	Caucasian	Other	0	0	0	0	0	0	0	1	1	0	1	1	0	76.0333	4.99384
177	1	Female	47	24.8241	2	Caucasian	PKD	0	1	0	0	0	0	1	0	2	0	1	1	0	76.0333	5.51951
178	1	Male	40.7392	24.7	2	Asian	Reflux	0	1	1	0	0	0	1	1	2	StrEcho	1	1	0	78.1	5.94661
179	1	Female	39	34.2811	2	Caucasian	PKD	0	0	0	0	0	0	0	0	0	0	1	1	0	69.7333	10.5462
180	2	Female	67.0445	25.4028	4	Caucasian	PKD	0	1	0	0	0	0	1	1	4	StrEcho	1	1	0	77.8667	4.96099
181	3a	Male	42	28.3937	4	Caucasian	DM	1	1	0	0	0	0	1	1	2	MPS	1	0	1	62.1	24.4107
182	2	Male	66	21.4643	2	Caucasian	GN	0	1	0	0	0	0	1	1	4	MPS	1	0	1	52.5	33.807
183	3b	Male	46	27.31	5	Caucasian	Reflux	0	1	1	0	1	0	1	0	2	MPS	1	1	1	57.3	14.3901
184	1	Female	45	21.2874	2	Caucasian	CAKUT	0	1	1	0	0	0	0	1	3	MPS	1	1	0	72.3333	4.07392
185	1	Male	38	34.2062	2	Caucasian	Other	0	1	1	0	0	0	0	1	2	MPS	1	1	0	71.6333	2.75975
186	1	Female	33	20.9745	2	Caucasian	GN	0	1	1	0	0	0	0	1	2	0	1	0	0	67.2667	5.94661
187	3a	Female	67	32.4833	5	Caucasian	HTN/Renovascular	1	1	1	0	0	0	1	1	4	MPS	1	1	0	79.9	13.6016
188	3a	Male	71.54	32.809	4	Asian	DM	1	1	1	0	0	0	1	1	3	MPS	1	0	1	59.9	29.9302
189	3a	Female	59	28.0448	4	Asian	Reflux	1	1	1	0	0	0	1	1	3	MPS	1	0	1	39.3	14.3901
190	3b	Female	60	29.8917	5	Caucasian	DM	1	1	1	0	0	0	1	0	3	MPS	1	1	0	80.2	11.3018
191	1	Female	33	22.699	2	Caucasian	Unknown	0	1	1	0	0	0	0	1	3	0	1	1	0	74.4	6.6694
192	1	Male	27	22.1903	2	Asian	Other	0	1	1	0	0	0	1	1	4	0	1	1	0	73.9333	3.44969
193	1	Female	18	24.427	2	Asian	HTN/Renovascular	0	1	1	0	0	0	1	1	3	StrEcho	1	1	0	76.8333	6.04518
194	1	Male	45	28.6883	2	Caucasian	PKD	0	1	1	0	0	0	0	1	3	MPS	1	1	0	73.7	5.51951
195	1	Female	47.3457	31.0166	4	Caucasian	PKD	0	1	0	0	0	0	1	1	2	MPS	1	1	0	75.8333	6.01232
196	2	Male	69	24.7769	5	Caucasian	GN	0	1	1	0	0	0	1	0	3	MPS	1	0	0	73.7	10.3819
197	3b	Male	47	33.3767	3	Caucasian	HTN/Renovascular	0	1	1	0	0	1	0	1	1	MPS	1	1	0	73.7	11.6304
198	3a	Male	41	27.5433	4	Caucasian	DM	1	1	0	0	0	0	1	1	3	MPS	1	1	0	78.4	11.499
199	1	Male	24	26.2164	2	Caucasian	Reflux	0	0	0	0	0	0	0	0	0	0	1	1	0	66.7333	7.06365
200	1	Male	39	20.4484	2	Caucasian	Reflux	0	1	0	0	0	0	0	0	3	0	1	1	0	65.9333	7.95072
201	1	Male	49.0431	21.7365	2	Caucasian	Unknown	0	1	0	0	0	0	1	1	2	MPS	1	0	0	75.2333	6.01232
202	1	Female	44	28.7347	2	Caucasian	GN	0	1	1	0	0	0	0	1	3	0	1	1	0	71.5333	7.58932
203	3b	Male	76.7556	21.2585	3	Caucasian	HTN/Renovascular	0	1	1	0	1	0	1	1	3	MPS	1	0	1	75.3667	9.42916
204	3b	Male	73	28.1675	5	Caucasian	DM	1	1	0	0	1	0	1	1	4	StrEcho	1	0	1	73.4333	20.6653
205	1	Female	46	20	2	Caucasian	GN	0	1	0	0	0	0	0	1	2	MPS	1	1	0	73	5.02669
206	2	Female	68	27.8401	2	Caucasian	CAKUT	0	0	1	0	0	0	0	0	3	MPS	1	0	1	47.7667	6.14374
207	2	Female	62.1246	36.3889	4	Caucasian	Lupus/Vasculitis	0	1	1	0	0	0	1	1	3	StrEcho	1	1	0	74.9667	6.01232
208	3b	Male	60.3614	27.7177	5	Caucasian	HTN/Renovascular	0	1	1	1	0	1	1	0	4	MPS	1	1	0	74.9667	4.20534
209	3a	Male	37	30.7411	4	Caucasian	Reflux	1	1	1	0	0	0	1	1	3	StrEcho	1	1	0	75.8333	25.2977
210	3a	Male	40	25.4313	4	Caucasian	DM	1	1	0	0	0	0	1	1	2	MPS	1	0	1	56.4	40.5421
211	2	Female	60	20.6698	3	Caucasian	PKD	0	1	0	0	0	0	1	1	4	MPS	1	1	0	78.4333	9.59343
212	2	Female	54.4422	24.3141	2	Caucasian	PKD	0	1	0	0	0	0	1	1	2	MPS	1	1	0	73.7667	4.6653
213	2	Female	68.9582	22.8624	2	Caucasian	Unknown	0	1	0	0	0	0	1	0	3	MPS	1	0	1	47.0333	7.88501
214	1	Female	21.1663	22.0741	2	Caucasian	Reflux	0	1	0	0	0	0	0	1	2	0	1	1	0	74.4667	3.71253
215	1	Male	49	23.8424	2	Caucasian	CAKUT	0	1	1	0	0	0	0	1	1	MPS	1	1	0	72.3	17.8398
216	2	Male	64	26.919	2	Asian	GN	0	1	1	0	0	0	1	0	4	MPS	1	1	0	76.1667	10.809
217	3b	Male	34.1465	23.7332	6	Caucasian	DM	1	1	0	1	0	0	1	1	2	MPS	1	1	0	74.1	15.3758
218	3b	Male	62.6475	34.4536	5	Caucasian	Other	0	1	0	0	1	0	1	1	3	MPS	1	0	1	72.8333	6.04518
219	2	Female	55	25.9107	2	Asian	GN	0	1	0	0	0	0	0	1	3	0	1	1	0	67.5333	19.8768
220	2	Female	51	29.4118	4	Caucasian	Reflux	0	1	1	0	0	0	1	1	3	0	1	1	0	70.4667	5.74949
221	2	Male	69	30.3288	4	Caucasian	Other	0	1	1	0	0	0	1	1	3	MPS	1	0	0	71.8333	51.7454
222	3b	Male	51.2498	17.1296	6	Caucasian	GN	0	1	1	0	0	1	1	1	2	MPS	1	0	1	58.4333	4.99384
223	1	Male	46	26.2596	2	Caucasian	PKD	0	0	0	0	0	0	1	0	1	0	1	1	0	71.3667	2.46407
224	1	Female	30	24.6355	3	Asian	GN	0	0	0	0	0	0	0	0	0	0	1	0	0	71.3667	56.7392
225	1	Male	44	22.7466	2	Asian	Unknown	0	1	0	0	0	0	0	0	2	0	1	1	0	71.3667	4.82957
226	3a	Male	55	28.6777	4	Asian	GN	1	1	0	0	0	0	1	1	3	MPS	1	1	0	71.4667	26.2834
227	3b	Male	61	20.3488	4	Caucasian	Reflux	0	1	1	0	0	1	1	1	5	MPS	1	0	1	65.3333	7.8193
228	3a	Male	47.2389	31.4359	4	Caucasian	DM	1	1	1	0	0	0	1	1	3	MPS	1	1	0	73.0333	7.55647
229	1	Female	28	35.5512	4	African-American	Lupus/Vasculitis	0	1	0	0	0	0	1	1	3	MPS	1	1	0	70.9	22.6694
230	1	Male	42	28.8855	2	Asian	PKD	0	1	0	0	0	0	0	1	2	0	1	1	0	70.9	2.92402
231	3b	Female	45	24.8012	5	Caucasian	DM	1	1	1	1	0	0	1	1	2	MPS	1	1	0	70.9	27.5975
232	1	Male	41.7851	23.6312	3	Caucasian	Reflux	0	1	0	0	0	0	1	1	2	0	1	1	1	73.4	2.06982
233	2	Female	65.6071	21.5019	2	Caucasian	PKD	0	1	0	0	0	0	1	1	3	MPS	1	1	0	72.7667	6.99795
234	1	Male	34	18.7107	2	Caucasian	Unknown	0	0	0	0	0	0	0	0	0	0	1	1	0	70.6667	4.3039
235	1	Male	27	21.0388	2	Caucasian	GN	0	1	0	0	0	0	0	1	2	0	1	1	0	70.6667	2.69405
236	3a	Female	37	34.4496	4	Caucasian	DM	1	1	0	0	0	0	1	0	3	MPS	1	1	0	68.1	22.7351
237	3a	Male	44	24.9992	4	Caucasian	DM	1	1	0	0	0	0	0	1	3	MPS	1	0	1	38.9333	11.6961
238	3b	Female	48.794	25.2764	5	Caucasian	Reflux	1	1	0	1	0	0	1	1	2	StrEcho	1	1	0	71.8	9.98768
239	3a	Male	63	32.8079	4	Caucasian	DM	1	1	0	0	0	0	0	1	2	MPS	1	0	1	47.2667	7.42505
240	1	Female	39	23.7737	2	Caucasian	PKD	0	0	1	0	0	0	0	1	1	0	1	1	0	73.7667	5.0924
241	2	Female	54	31.7083	4	Caucasian	PKD	0	1	0	0	0	0	1	0	2	MPS	1	1	0	72.0667	8.50924
242	2	Female	67	27.2509	2	Caucasian	Other	0	1	0	0	0	0	0	0	3	MPS	1	1	0	69.9667	5.97947
243	2	Female	57	20.7976	2	Caucasian	GN	0	1	0	0	0	0	0	1	2	0	1	1	0	69.9667	3.61396
244	2	Male	62	28.0452	2	Caucasian	GN	0	1	1	0	0	0	1	0	4	MPS	1	1	0	69.5	12.3532
245	1	Male	26	24.11	2	Caucasian	CAKUT	0	1	1	0	0	0	0	1	3	MPS	1	1	0	69.5	15.1458
246	1	Male	46	23.6003	3	Caucasian	PKD	0	1	1	0	0	0	1	1	2	MPS	1	1	0	69.5	7.16222
247	1	Female	42	24.2642	2	Asian	Unknown	0	0	0	0	0	0	0	0	0	0	1	1	0	69.5	3.41684
248	2	Male	63	23.6161	2	Caucasian	Lupus/Vasculitis	0	1	0	0	0	0	0	1	2	MPS	1	1	0	74.0667	20.961
249	1	Male	47	26.5432	2	Caucasian	Reflux	0	1	0	0	0	0	1	1	3	0	1	0	0	56.7	10.7433
250	2	Female	50	21.0388	4	Caucasian	Reflux	0	1	1	0	0	0	1	0	3	MPS	1	1	0	69.2667	13.7331
251	1	Female	45	35.756	3	Caucasian	Lupus/Vasculitis	0	1	0	0	0	0	0	1	1	MPS	1	1	0	69.2667	11.2361
252	3a	Male	44	33.1398	4	Caucasian	DM	1	1	1	0	0	0	0	0	1	MPS	1	1	0	69.2667	6.14374
253	3b	Male	66	33.4124	7	Caucasian	DM	1	1	1	0	0	1	1	1	4	MPS	1	0	1	63.6	10.0534
254	2	Female	67	20.6875	3	Caucasian	PKD	0	1	0	0	0	0	1	1	3	MPS	1	1	1	41.2	9.23203
255	1	Male	46	23.6336	3	Caucasian	Lupus/Vasculitis	0	0	0	0	0	0	1	0	1	MPS	1	1	0	69.0333	10.809
256	2	Female	54	29.5036	3	Caucasian	Lupus/Vasculitis	0	1	0	0	0	0	1	1	2	MPS	1	1	1	69.0333	6.14374
257	2	Male	51	26.2043	2	Asian	GN	0	1	0	0	0	0	0	1	1	MPS	1	1	0	69.0333	11.4333
258	3a	Male	33	30.4915	4	African-American	HTN/Renovascular	1	1	0	0	0	0	0	1	3	MPS	1	1	0	69.0333	13.6016
259	3a	Male	52	32.2286	4	Asian	DM	1	1	1	0	0	0	1	1	3	MPS	1	1	0	74.9	10.3819
260	2	Female	61.7577	23.2446	2	Caucasian	Other	0	1	1	0	0	0	1	1	3	0	1	1	0	70.3667	5.94661
261	1	Male	27	20.8701	2	Asian	CAKUT	0	0	0	0	0	0	0	0	0	0	1	1	0	74.3667	19.3511
262	1	Male	48	34.8388	2	Caucasian	GN	0	1	1	0	0	0	0	1	3	MPS	1	1	0	72.5333	15.1786
263	1	Male	36	23.3564	2	African-American	Unknown	0	1	0	0	0	0	0	0	1	MPS	1	1	0	68.3333	8.44353
264	1	Male	49	20.1123	3	Caucasian	GN	0	1	1	0	0	0	0	1	2	MPS	1	1	0	68.3333	5.65092
265	1	Female	22	28.9209	2	African-American	Unknown	0	1	0	0	0	0	0	0	3	0	1	1	0	68.3333	21.191
266	2	Male	63	24.7843	2	Caucasian	HTN/Renovascular	0	1	0	0	0	0	0	1	2	0	1	1	0	68.3333	6.20944
267	3a	Male	75	28.56	4	Caucasian	DM	1	1	0	0	0	0	1	1	4	MPS	1	0	1	73.1333	36.3696
268	3b	Male	68.8022	21.9553	3	Asian	HTN/Renovascular	0	1	0	0	1	0	1	1	3	MPS	1	1	1	47.2	12.7146
269	1	Male	42	29.3453	2	Caucasian	CAKUT	0	0	0	0	0	0	1	0	1	0	1	1	0	62.7667	9.88912
270	1	Male	48	26.343	2	Caucasian	Unknown	0	1	0	0	0	0	0	1	2	0	1	1	0	52.4667	5.32238
271	1	Male	23	26.4037	2	Caucasian	HTN/Renovascular	0	1	1	0	0	0	0	1	1	0	1	1	0	67.6333	1.577
272	1	Male	47	26.6696	2	Asian	CAKUT	0	1	0	0	0	0	1	1	3	0	1	1	0	67.6333	2.00411
273	1	Male	42	29.7141	2	Asian	Unknown	0	1	1	0	0	0	0	0	1	0	1	1	0	67.6333	1.31417
274	2	Female	52	24.1187	4	Caucasian	GN	0	1	1	0	0	0	0	0	3	MPS	1	0	1	64	9.3963
275	1	Male	26	28.5963	3	Asian	CAKUT	0	1	0	0	0	0	0	0	2	0	1	1	0	67.4	2.46407
276	2	Male	58	20.7257	2	Caucasian	GN	0	1	1	0	0	0	1	1	3	0	1	0	1	21.5333	5.71663
277	2	Male	53	24.6518	2	Caucasian	PKD	0	1	1	0	0	0	1	0	3	MPS	1	0	0	64.8667	17.9713
278	1	Male	38	20.0773	2	Caucasian	Unknown	0	1	0	0	0	0	0	0	1	MPS	1	1	0	50.4333	7.8193
279	2	Female	57	26.5036	2	Caucasian	PKD	0	1	0	0	0	0	0	1	3	MPS	1	1	0	66.9333	4.07392
280	3a	Female	46	26.4095	4	Caucasian	DM	1	1	1	0	0	0	0	0	4	MPS	1	0	1	23.0667	6.89938
281	3a	Male	62	34.7823	4	Caucasian	DM	1	1	1	0	0	0	1	0	3	MPS	1	1	1	71.1333	7.95072
282	2	Female	50	26.2891	4	Caucasian	PKD	0	1	0	0	0	0	0	1	2	MPS	1	0	1	68.1	13.963
283	1	Female	49	27.6276	2	Caucasian	Reflux	0	0	0	0	0	0	0	0	2	StrEcho	1	1	0	56.5333	3.74538
284	1	Female	23.5674	31.7969	3	Caucasian	Reflux	0	1	0	0	0	0	1	1	2	StrEcho	1	0	0	69.3	5.97947
285	3b	Male	61.8234	27.1953	3	Caucasian	HTN/Renovascular	0	1	0	1	0	0	1	1	3	MPS	1	1	0	68.8	0.854209
286	2	Female	62	22.719	3	Caucasian	Other	0	1	0	0	0	0	1	1	3	MPS	1	0	1	69.2333	7.09651
287	2	Male	59	25.7376	2	Caucasian	GN	0	1	1	0	0	0	1	1	3	MPS	1	1	0	28.1667	20.271
288	2	Male	52	30.388	2	African-American	HTN/Renovascular	0	1	0	0	0	0	0	0	3	0	1	1	0	66.4667	4.36961
289	1	Male	39.2361	23.4375	3	Caucasian	GN	0	1	0	0	0	0	1	1	3	StrEcho	1	1	1	33.5667	5.94661
290	3a	Female	45.1472	22.9624	4	Caucasian	DM	1	1	0	0	0	0	1	1	2	MPS	1	0	0	68.8667	31.3101
291	2	Female	55	26.807	2	Caucasian	Lupus/Vasculitis	0	1	1	0	0	0	0	0	1	MPS	1	1	0	66	9.36345
292	1	Female	49	29.8364	3	Caucasian	Reflux	0	1	0	0	0	0	0	0	2	StrEcho	1	1	0	37.5	19.7782
293	3a	Female	66	36.2624	4	Asian	DM	1	1	0	0	0	0	1	1	3	MPS	1	0	0	66	35.7782
294	3a	Male	34	22.46	4	Caucasian	DM	1	1	1	0	0	0	0	1	4	MPS	1	1	0	66	8.24641
295	1	Male	39.5647	37.0809	2	Caucasian	CAKUT	0	1	0	0	0	0	1	1	2	StrEcho	1	1	0	67.5333	5.94661
296	1	Male	42	21.79	2	Caucasian	GN	0	1	1	0	0	0	0	1	3	StrEcho	1	1	0	65.7667	2.23409
297	1	Female	46	29.2588	2	Caucasian	PKD	0	1	1	0	0	0	0	1	2	MPS	1	1	0	65.7667	3.61396
298	2	Male	69	30.2999	4	Caucasian	HTN/Renovascular	0	1	1	0	0	0	1	1	4	MPS	1	1	1	65.7667	5.74949
299	3b	Male	62	28.8309	2	Caucasian	GN	0	1	1	0	1	0	1	1	3	MPS	1	1	1	65.7667	10.3491
300	1	Male	23	28.7103	2	Caucasian	CAKUT	0	1	0	0	0	0	1	1	2	0	1	1	0	52.9333	7.45791
301	2	Female	69	31.0848	2	Caucasian	Other	0	1	0	0	0	0	1	0	3	MPS	1	0	0	58.8	47.4086
302	2	Male	50	38.9807	2	Caucasian	GN	0	1	1	0	0	0	1	1	3	MPS	1	1	0	65.3	6.6037
303	1	Male	40	34.4222	2	Caucasian	GN	0	1	0	0	0	0	0	0	1	MPS	1	0	0	65.3	10.7762
304	1	Male	36	24.6914	2	Caucasian	GN	0	1	0	0	0	0	0	1	3	0	1	1	0	60.6	4.3039
305	2	Male	72	22.7732	2	Asian	GN	0	1	1	0	0	0	1	1	3	MPS	1	0	1	48	8.01643
306	1	Male	32	26.7401	3	Caucasian	GN	0	1	1	0	0	0	1	0	3	MPS	1	0	0	64.8333	34.9569
307	3b	Female	54.3874	31.4222	4	Caucasian	Lupus/Vasculitis	0	0	1	1	0	0	1	1	3	StrEcho	1	0	0	65.5667	4.59959
308	3b	Male	71	24.931	5	Caucasian	PKD	0	1	1	1	1	0	1	1	3	MPS	1	0	0	54.5333	20.501
309	1	Male	36	23.0104	3	Caucasian	GN	0	1	1	0	0	0	1	0	3	MPS	1	1	0	64.3667	8.50924
310	1	Female	47	32.2579	2	Caucasian	Reflux	0	1	0	0	0	0	0	1	2	MPS	1	1	0	64.3667	7.29363
311	2	Male	54	27.6324	2	Caucasian	HTN/Renovascular	0	1	1	0	0	0	1	1	2	MPS	1	1	0	59.5333	11.9589
312	2	Female	54	21.1073	3	Caucasian	Lupus/Vasculitis	0	1	0	0	0	0	1	1	2	0	1	1	0	25.7667	4.73101
313	1	Male	46	31.2233	2	Caucasian	PKD	0	1	1	0	0	0	0	1	2	MPS	1	1	0	63.9	15.4415
314	1	Female	45	23.4019	2	Caucasian	Reflux	0	1	0	0	0	0	1	0	2	MPS	1	0	1	47.6667	9.16633
315	1	Male	41	26.263	3	Caucasian	GN	0	1	1	0	0	0	0	1	4	MPS	1	1	0	63.9	7.06365
316	1	Female	47	22.1765	2	Caucasian	HTN/Renovascular	0	1	0	0	0	0	1	1	2	0	1	1	0	63.9	4.40246
317	3b	Female	54	31.0447	5	Asian	DM	1	1	0	0	1	0	1	1	3	MPS	1	1	0	67.5333	39.5893
318	3b	Female	64.4545	31.2394	5	Caucasian	HTN/Renovascular	1	1	1	1	0	0	1	1	4	MPS	1	0	0	62.2333	9.65914
319	2	Male	65	24.7059	5	Caucasian	GN	0	1	1	0	0	0	1	1	4	MPS	1	0	1	49.9	8.47639
320	3b	Male	56	30.5234	6	Caucasian	DM	1	1	0	0	1	0	1	1	3	MPS	1	0	1	65.6667	28.3532
321	1	Male	38	22.0239	2	Caucasian	GN	0	1	1	0	0	0	0	1	2	MPS	1	0	0	63.4333	19.5154
322	1	Male	35	17.6065	2	Asian	HTN/Renovascular	0	1	1	0	0	0	0	0	3	0	1	1	0	63.4333	37.1581
323	1	Female	41	28.6542	2	Caucasian	HTN/Renovascular	0	1	1	0	0	0	0	1	2	0	1	1	0	57.6667	6.2423
324	1	Female	42	31.1614	2	Asian	CAKUT	0	1	0	0	0	0	1	0	3	0	1	1	0	67.5333	9.69199
325	2	Female	50	19.115	2	Caucasian	GN	0	1	0	0	0	0	1	0	2	MPS	1	1	0	62.9667	16
326	2	Female	50	27.6433	2	Caucasian	PKD	0	1	1	0	0	0	0	1	2	0	1	1	0	62.9667	11.9589
327	3b	Male	56	31.9046	5	Caucasian	PKD	1	1	1	0	0	1	1	1	4	MPS	1	0	0	62.9667	23.3922
328	1	Male	24.627	27.7442	2	Caucasian	Reflux	0	1	1	0	0	0	1	1	2	StrEcho	1	1	0	64.4333	5.94661
329	1	Male	45	27.8547	3	Caucasian	Unknown	0	1	0	0	0	0	1	1	2	0	1	1	0	58.6	5.78234
330	2	Female	68	32.464	2	Caucasian	GN	0	1	0	0	0	0	1	1	3	MPS	1	1	0	67.4	6.70226
331	2	Female	73	29.6736	2	Caucasian	Reflux	0	1	0	0	0	0	0	0	2	MPS	1	1	0	62.5	8.70637
332	1	Female	38	28.6421	2	African-American	Unknown	0	1	0	0	0	0	0	0	2	0	1	0	0	62.5	11.269
333	1	Female	46	25.1354	2	Caucasian	PKD	0	0	0	0	0	0	0	0	0	0	1	1	0	67.0667	42.3162
334	2	Male	50	25.7724	2	Caucasian	PKD	0	1	0	0	0	0	1	1	3	MPS	1	1	0	56.0333	11.4333
335	1	Female	23.0281	28.8754	3	African-American	Lupus/Vasculitis	0	1	0	0	0	0	0	1	3	0	1	1	0	63.7333	3.67967
336	2	Female	69	26.9014	2	African-American	HTN/Renovascular	0	1	1	0	0	0	1	0	3	MPS	1	1	0	62.0333	5.19097
337	3b	Male	50	20.2688	5	Caucasian	GN	0	1	1	0	1	0	0	1	2	MPS	1	0	1	62.0333	40.8378
338	1	Female	48.8679	39.8796	2	Caucasian	Reflux	0	1	0	0	0	0	1	1	2	StrEcho	1	1	0	63.8333	10.0534
339	3b	Male	47	32.4471	3	Caucasian	HTN/Renovascular	0	1	1	0	1	0	0	1	2	StrEcho	1	0	0	63.4667	35.5154
340	3b	Female	48.46	22.7734	5	Caucasian	Other	0	1	0	0	0	1	1	1	2	StrEcho	1	0	1	62	6.04518
341	2	Female	67	26.8787	3	Caucasian	Unknown	0	1	0	0	0	0	1	1	3	0	1	0	1	38.9667	6.63655
342	3a	Female	48.1177	28.5965	4	Caucasian	HTN/Renovascular	1	1	1	0	0	0	1	1	3	MPS	1	0	0	66.9667	40.7721
343	1	Female	34.4832	21.1265	2	Caucasian	HTN/Renovascular	0	1	0	0	0	0	1	1	2	0	1	1	0	63.7667	2.13552
344	1	Male	46	26.4463	2	Caucasian	GN	0	1	1	0	0	0	0	1	3	0	1	1	0	53.2	4.27105
345	2	Female	63	28.3176	3	Caucasian	Lupus/Vasculitis	0	1	0	0	0	0	0	1	3	MPS	1	0	0	61.1	29.8973
346	1	Male	30	22.7745	2	Caucasian	HTN/Renovascular	0	1	0	0	0	0	1	1	3	0	1	1	0	61.1	5.28953
347	3b	Male	53	28.1153	6	Asian	DM	1	1	0	1	1	0	0	1	3	MPS	1	0	0	61.1	24.6078
348	3b	Male	48	32.9518	4	African-American	DM	1	1	0	0	1	0	1	1	3	MPS	1	0	1	61.1	19.5482
349	3a	Male	60.5969	27.6398	5	Caucasian	HTN/Renovascular	1	1	0	0	0	0	0	0	3	MPS	1	0	1	53.3333	8.77207
350	1	Male	46.8802	30.6477	2	Caucasian	PKD	0	0	0	0	0	0	1	1	1	StrEcho	1	1	0	58.8333	2.92402
351	1	Male	39.0746	27.0538	3	Asian	HTN/Renovascular	0	1	1	0	0	0	1	1	3	StrEcho	1	0	0	62.1667	6.01232
352	2	Male	69.2293	24.5935	2	Asian	Unknown	0	0	0	0	0	0	0	1	2	StrEcho	1	1	0	62.8	6.01232
353	3b	Female	61.6044	28.8275	4	Asian	HTN/Renovascular	0	1	0	0	0	1	1	1	3	MPS	1	0	0	61.9	12.8788
354	1	Male	46	24.684	2	Asian	GN	0	1	0	0	0	0	0	0	2	MPS	1	1	0	60.6333	12.6817
355	1	Male	47	25.5922	2	Caucasian	GN	0	1	1	0	0	0	0	1	1	0	1	1	0	60.6333	4.82957
356	3b	Male	68	28.1608	5	African-American	HTN/Renovascular	0	1	1	0	1	0	1	1	3	MPS	1	0	0	60.6333	5.25667
357	1	Female	35.54	21.3043	2	Caucasian	Unknown	0	1	0	0	0	0	1	1	2	0	1	1	0	61.1667	4.36961
358	3b	Male	53	26.2891	3	Caucasian	GN	0	1	0	0	1	0	1	0	2	MPS	1	1	0	54.2	4.79671
359	2	Male	71.0965	22.2527	4	Asian	HTN/Renovascular	0	1	1	0	0	0	1	1	3	MPS	1	0	0	61.6333	5.02669
360	1	Male	30	28.8381	2	Caucasian	HTN/Renovascular	0	1	0	0	0	0	0	1	1	0	1	1	0	60.1667	5.02669
361	3b	Male	65	27.2173	3	Caucasian	HTN/Renovascular	0	1	1	0	1	0	1	1	4	MPS	1	1	0	60.1667	4.82957
362	2	Female	61	22.192	2	Caucasian	Other	0	1	0	0	0	0	1	1	4	MPS	1	0	0	60.9667	16.8871
363	1	Male	46	28.5813	2	Caucasian	CAKUT	0	1	1	0	0	0	0	1	4	0	1	0	0	63.8333	3.21971
364	3b	Male	57.9658	33.8934	5	Caucasian	DM	1	1	1	0	0	1	1	1	2	MPS	1	0	1	47.6	28.4846
365	1	Female	25.7385	23.091	2	Asian	CAKUT	0	1	0	0	0	0	0	0	3	0	1	1	0	65.6333	6.04518
366	3b	Female	59.3703	33.0859	3	Caucasian	Unknown	0	0	1	0	0	1	1	1	3	StrEcho	1	0	1	25.2667	8.64066
367	2	Male	64	27.9904	2	Caucasian	GN	0	1	1	0	0	0	1	1	4	MPS	1	1	0	63.5667	6.27515
368	1	Female	38.8528	23.6128	2	Caucasian	CAKUT	0	1	0	0	0	0	1	0	2	StrEcho	1	1	0	61.4333	6.01232
369	2	Female	51	31.0213	2	Caucasian	PKD	0	1	0	0	0	0	1	1	2	MPS	1	1	0	61.6	4.89528
370	1	Male	19.9836	16.2441	2	Caucasian	GN	0	1	0	0	0	0	0	0	1	StrEcho	1	1	0	61.4	6.01232
371	1	Male	39	30.1162	4	Caucasian	GN	0	0	0	0	0	0	1	0	1	MPS	1	0	0	61.3333	11.0719
372	3b	Male	65	25.8999	7	Caucasian	DM	1	1	1	0	0	1	1	0	4	MPS	1	0	1	43.2333	5.51951
373	3b	Male	69	35.108	2	African-American	GN	0	1	1	0	1	0	1	1	3	MPS	1	1	0	59.2333	4.13963
374	2	Male	51	24.0725	2	Caucasian	Other	0	1	0	0	0	0	0	0	1	MPS	1	1	0	59	19.2854
375	1	Female	48	18.0124	2	African-American	HTN/Renovascular	0	1	0	0	0	0	0	1	3	MPS	1	0	0	59	6.14374
376	2	Female	52	15.2038	3	Caucasian	Other	0	1	1	0	0	0	1	0	3	MPS	1	0	1	52.3333	12.6489
377	1	Male	45	30.1915	2	Caucasian	HTN/Renovascular	0	1	1	0	0	0	1	0	2	MPS	1	1	0	58.7667	0.657084
378	2	Male	68	26.8735	2	Caucasian	PKD	0	1	0	0	0	0	1	0	3	MPS	1	1	0	58.7667	3.44969
379	2	Male	52	23.4069	3	African-American	Other	0	1	1	0	0	0	0	0	3	MPS	1	0	1	58.7667	37.9138
380	2	Female	61.8179	21.8336	3	Caucasian	Lupus/Vasculitis	0	1	1	0	0	0	1	1	3	MPS	1	1	0	60.6	13.6016
381	2	Male	71.7947	31.4349	4	Caucasian	Other	0	1	0	0	0	0	0	0	3	MPS	1	1	0	59.3333	9.03491
382	1	Male	32.7529	27.1664	2	Caucasian	GN	0	1	0	0	0	0	1	1	3	0	1	1	0	62.8	5.48665
383	1	Male	20.3532	22.7434	3	Caucasian	GN	0	1	0	0	0	0	0	1	1	0	1	1	0	61.7333	3.35113
384	1	Male	45	28.6996	2	Caucasian	PKD	0	1	0	0	0	0	1	1	3	0	1	1	0	51.4333	7.3922
385	3b	Male	63	34.6823	3	Caucasian	PKD	0	1	1	1	1	0	1	0	4	MPS	1	0	1	59.9	12.2875
386	2	Male	54	30.3871	4	Asian	Unknown	0	1	0	0	0	0	0	0	1	MPS	1	1	0	58.3	20.1725
387	3b	Male	72	34.2857	4	Asian	DM	1	1	1	0	1	0	1	1	5	MPS	1	0	1	41.6333	13.9959
388	1	Male	37	28.257	2	Caucasian	HTN/Renovascular	0	1	1	0	0	0	1	0	3	MPS	1	1	0	58.0667	10.0534
389	3a	Male	39	34.187	4	Caucasian	DM	1	1	0	0	0	0	1	0	3	MPS	1	1	0	58.0667	14.9487
390	2	Female	65.7385	21.8336	4	Asian	HTN/Renovascular	0	1	0	0	0	0	1	1	4	MPS	1	0	0	58.3667	6.04518
391	1	Male	28	30.9304	2	Caucasian	Other	0	1	1	0	0	0	0	1	3	0	1	1	0	63.7667	5.55236
392	2	Male	69.473	29.2101	2	Caucasian	Reflux	0	1	1	0	0	0	1	1	4	MPS	1	1	0	60.5667	8.04928
393	1	Female	29	22.8125	2	Caucasian	Lupus/Vasculitis	0	1	1	0	0	0	1	1	3	0	1	1	0	53.4667	4.79671
394	1	Male	43	31.6387	2	African-American	HTN/Renovascular	0	1	1	0	0	0	0	1	2	MPS	1	0	0	57.6	9.85626
395	1	Female	35	30.4839	3	Caucasian	Lupus/Vasculitis	0	1	0	0	0	0	0	0	2	0	1	1	0	57.6	5.32238
396	1	Male	30	31.0204	2	Caucasian	Reflux	0	1	0	0	0	0	0	0	1	0	1	1	0	35.9667	5.02669
397	1	Male	38	30.8463	2	Asian	GN	0	1	1	0	0	0	0	0	1	MPS	1	1	0	57.3667	2.52977
398	2	Male	52	28.1553	2	Caucasian	HTN/Renovascular	0	1	1	0	0	0	0	0	3	MPS	1	1	0	59.4333	5.28953
399	3a	Male	51	22.7615	4	African-American	DM	1	1	0	0	0	0	1	1	3	MPS	1	1	0	59.4333	13.7002
400	2	Female	59	21.337	3	Caucasian	PKD	0	0	0	0	0	0	0	1	1	MPS	1	1	0	53.1333	13.9302
401	1	Female	49.4155	35.7495	3	Asian	HTN/Renovascular	0	1	0	0	0	0	1	1	3	MPS	1	0	0	53.9	6.04518
402	3b	Male	64.115	23.3518	6	Caucasian	HTN/Renovascular	0	1	0	0	1	1	1	1	4	MPS	1	1	1	51.7667	6.76797
403	3b	Male	58.5927	30.0926	3	Caucasian	GN	0	1	0	0	1	0	1	1	3	MPS	1	1	0	59.1333	6.04518
404	2	Male	51.5044	25.679	2	Asian	CAKUT	0	1	0	0	0	0	1	1	3	StrEcho	1	1	1	58.5	6.04518
405	2	Male	56	31.0283	2	Caucasian	GN	0	1	1	0	0	0	1	1	3	MPS	1	0	0	58.9667	10.7762
406	1	Male	26.308	27.0588	3	Caucasian	Other	0	1	0	0	0	0	1	1	2	0	1	0	0	59.5667	4.00821
407	1	Male	44	27.602	2	African-American	HTN/Renovascular	0	1	0	0	0	0	0	1	3	MPS	1	0	1	47.7333	29.1745
408	2	Female	75	26.5222	2	African-American	HTN/Renovascular	0	1	0	0	0	0	0	1	3	MPS	1	0	1	58.7333	29.4045
409	2	Male	51	29.0688	4	Caucasian	PKD	0	1	0	0	0	0	1	0	2	MPS	1	0	0	58.7333	9.23203
410	3a	Male	77	32.3567	4	Caucasian	Unknown	1	1	1	0	0	0	0	1	2	MPS	1	1	1	56.7	20.9281
411	2	Female	59	37.4497	2	Caucasian	PKD	0	1	1	0	0	0	1	1	3	StrEcho	1	0	0	51.1667	25.7577
412	3a	Female	38	27.3262	4	Caucasian	DM	1	0	0	0	0	0	0	0	1	MPS	1	1	0	61.8333	5.0924
413	2	Female	60	31.3203	2	Caucasian	PKD	0	1	0	0	0	0	0	1	2	MPS	1	1	0	58.2667	10.0205
414	3b	Female	68	31.9311	5	Asian	DM	1	1	0	0	1	0	0	1	2	MPS	1	0	1	58.2667	38.308
415	1	Male	45	33.218	2	Asian	HTN/Renovascular	0	1	0	0	0	0	1	1	3	0	1	0	0	48.9	6.86653
416	1	Female	41	26.0156	2	Asian	Reflux	0	1	0	0	0	0	1	0	3	MPS	1	1	1	58.0333	14.2916
417	1	Male	48	33.0295	2	Asian	GN	0	1	1	0	0	0	0	1	1	MPS	1	1	0	58.0333	2.95688
418	3b	Male	53	25.7306	3	Asian	GN	0	1	1	0	1	0	1	1	3	MPS	1	1	0	58.0333	7.35934
419	1	Male	45	25.6481	2	Caucasian	PKD	0	1	0	0	0	0	0	1	2	0	1	1	0	51.3333	8.47639
420	3a	Male	56.0602	31.8911	4	Caucasian	GN	1	1	0	0	0	0	1	1	2	MPS	1	1	0	58.4333	9.3306
421	3a	Female	77	23.8372	4	Caucasian	DM	1	1	0	0	0	0	1	1	4	MPS	1	0	1	48.1333	6.6037
422	1	Female	35.1102	27.0538	2	Asian	HTN/Renovascular	0	1	0	0	0	0	1	1	2	StrEcho	1	1	0	58.9	6.01232
423	3b	Female	61.8289	18.4703	4	Asian	DM	1	1	0	0	1	0	1	0	3	MPS	1	0	1	38.9667	25.1663
424	2	Male	59	20.252	3	Caucasian	GN	0	0	1	0	0	0	0	0	2	MPS	1	1	0	56.4	11.6961
425	1	Male	35	24.4898	2	Caucasian	Unknown	0	1	0	0	0	0	0	0	1	0	1	1	0	56.4	1.64271
426	1	Male	23	22.1388	2	Caucasian	Other	0	1	0	0	0	0	0	0	3	0	1	1	0	44.0667	1.577
427	3a	Female	57	26.2917	6	Caucasian	DM	1	1	1	0	0	0	1	1	4	MPS	1	1	0	56.1667	11.499
428	3a	Male	36	29.539	4	Caucasian	DM	1	1	1	0	0	0	1	0	3	MPS	1	1	0	56.1667	6.63655
429	3b	Male	31	23.0825	5	Caucasian	DM	1	1	0	0	1	0	0	0	2	MPS	1	0	0	56.1667	18.5626
430	3b	Male	73	26.4014	6	Caucasian	PKD	0	1	1	0	1	0	0	0	2	MPS	1	0	1	50.3333	13.0431
431	3b	Male	78.8392	22.9481	6	Caucasian	HTN/Renovascular	1	1	1	0	1	0	1	1	3	StrEcho	1	0	1	42.8333	5.97947
432	3a	Female	34	22.6003	4	Caucasian	DM	1	1	1	0	0	0	1	1	3	MPS	1	1	0	56.3667	36.9281
433	3b	Male	62.3792	26.5888	3	Caucasian	GN	0	1	0	0	0	0	1	1	3	MPS	1	0	0	55.8333	18.2669
434	1	Male	27	27.9696	2	Caucasian	CAKUT	0	0	0	0	0	0	0	0	1	0	1	1	0	55.9333	8.44353
435	3b	Male	42	32.2544	5	Other	DM	1	1	1	1	0	0	0	0	3	MPS	1	1	0	55.9333	8.01643
436	1	Female	23	21.6619	2	Asian	Reflux	0	0	0	0	0	0	0	0	0	0	1	1	0	59.5	7.62218
437	1	Female	32	21.7993	2	Caucasian	GN	0	1	1	0	0	0	1	1	2	MPS	1	1	0	55.7	5.97947
438	2	Female	59	18.5947	2	Caucasian	Other	0	0	1	0	0	0	1	0	2	MPS	1	1	0	55.7	29.306
439	2	Male	54	20.4408	3	Caucasian	HTN/Renovascular	0	1	1	0	0	0	1	1	3	MPS	1	0	0	55.7	32
440	2	Female	54	22.8329	2	Asian	Other	0	1	0	0	0	0	0	1	2	MPS	1	1	0	55.7	10.8419
441	1	Female	42	33.4252	2	Caucasian	Other	0	0	0	0	0	0	0	0	0	MPS	1	0	0	55.4667	7.55647
442	2	Male	58	17.2081	3	Caucasian	Unknown	0	1	1	0	0	0	1	0	3	MPS	1	0	1	31.7	8.73922
443	1	Male	32	23.7654	2	Asian	GN	0	1	1	0	0	0	0	0	3	MPS	1	1	0	55.4667	18.4312
444	1	Male	32	40.584	2	Caucasian	GN	0	1	0	0	0	0	0	1	1	0	1	1	0	47.6333	6.96509
445	1	Male	25	33.5146	2	Caucasian	CAKUT	0	1	0	0	0	0	0	1	2	0	1	1	0	55.2333	4.07392
446	1	Female	43	36.2167	2	Caucasian	PKD	0	0	1	0	0	0	1	0	1	0	1	1	0	55.2333	21.2895
447	1	Male	44	31.6049	2	Caucasian	Other	0	1	0	0	0	0	1	1	2	0	1	1	0	57.3	8.37782
448	1	Female	29	25.6806	2	Caucasian	Reflux	0	1	1	0	0	0	0	1	3	0	1	1	0	55	4.3039
449	3b	Male	70	24.8016	3	Caucasian	HTN/Renovascular	0	1	0	1	0	0	0	0	2	MPS	1	1	0	55	20.4682
450	3b	Male	29.6482	20.5979	5	Caucasian	DM	1	1	0	1	0	0	1	1	2	StrEcho	1	0	1	7.6	5.97947
451	1	Male	43	25.0519	2	Caucasian	Unknown	0	1	1	0	0	0	1	0	2	MPS	1	1	0	54.3	13.9959
452	3b	Male	61	22.5827	5	Caucasian	DM	1	1	1	1	0	0	1	0	3	MPS	1	0	1	54.3	6.89938
453	3b	Female	72.3395	27.8293	3	Caucasian	PKD	0	1	0	0	0	1	1	1	3	MPS	1	1	0	54.2	20.8296
454	1	Female	32.7146	24.9539	4	African-American	Other	0	0	0	0	0	0	1	0	1	0	1	0	0	54.1	3.90965
455	3b	Male	66	22.5161	4	Caucasian	HTN/Renovascular	0	1	1	1	0	0	1	1	4	MPS	1	0	1	48.6667	16.1643
456	1	Male	47	21.7776	2	Caucasian	GN	0	1	0	0	0	0	1	1	2	0	1	1	0	45.4667	7.98357
457	1	Male	39	23.9395	2	Caucasian	GN	0	1	0	0	0	0	1	0	2	0	1	1	0	41.5	5.25667
458	3a	Female	57	24.977	4	Caucasian	DM	1	1	1	0	0	0	1	1	2	MPS	1	1	0	56.5	12.2218
459	1	Male	43.1376	25.5347	2	Caucasian	PKD	0	1	0	0	0	0	1	1	2	StrEcho	1	1	0	53.5667	5.97947
460	2	Male	58.6721	37.1472	2	Caucasian	Unknown	0	1	0	0	0	0	1	1	2	MPS	1	0	0	53.6667	5.28953
461	3b	Female	63.8987	22.4444	3	Asian	HTN/Renovascular	0	1	0	1	0	0	1	1	4	MPS	1	0	0	55.1	51.8111
462	1	Female	46	37.0356	2	Asian	GN	0	1	0	0	0	0	1	0	2	MPS	1	0	0	53.3667	5.55236
463	2	Male	68	35.6612	2	Caucasian	GN	0	1	0	0	0	0	0	1	3	MPS	1	0	1	37.4	14.7515
464	2	Female	53.1006	31.5226	2	Caucasian	GN	0	1	0	0	0	0	1	1	3	StrEcho	1	0	0	49.5667	12.2875
465	3b	Female	50	21.769	4	Asian	DM	1	1	0	0	1	0	1	1	2	MPS	1	0	1	36.8	13.5031
466	2	Male	58	23.3016	2	Asian	HTN/Renovascular	0	1	1	0	0	0	0	1	1	MPS	1	1	0	44.7667	10.3162
467	1	Male	44	21.3747	2	Caucasian	HTN/Renovascular	0	1	1	0	0	0	0	1	2	MPS	1	1	0	53.1667	11.8604
468	3b	Female	62.3518	28.4	3	Caucasian	HTN/Renovascular	0	1	0	1	1	0	1	1	4	MPS	1	0	1	46.9667	4.23819
469	2	Female	60.8268	15.4315	4	Caucasian	Unknown	0	0	0	0	0	0	1	1	3	StrEcho	1	0	1	52.2	7.78645
470	3a	Male	53	23.8667	4	Asian	DM	1	1	0	0	0	0	1	1	3	MPS	1	0	1	51.1333	7.62218
471	2	Female	72	27.0552	3	Caucasian	GN	0	1	0	0	0	0	1	1	3	StrEcho	1	1	0	43.9	7.58932
472	1	Male	44	21.3841	2	Asian	PKD	0	1	1	0	0	0	0	1	2	0	1	1	0	56.9	11.8932
473	3b	Male	60.5311	28.1367	5	Asian	DM	1	1	0	0	1	0	1	1	3	StrEcho	1	1	1	52.9667	5.97947
474	1	Male	47.3812	27.8	4	Caucasian	HTN/Renovascular	0	1	1	0	0	0	0	1	2	0	1	0	0	41.7333	5.97947
475	2	Male	61	18.6851	2	Caucasian	GN	0	1	1	0	0	0	0	0	4	MPS	1	1	0	52.4667	14.7515
476	2	Female	50	26.6772	2	Caucasian	PKD	0	1	0	0	0	0	0	0	1	MPS	1	0	0	52.4667	11.9918
477	2	Female	51	18.75	4	African-American	GN	0	0	1	0	0	0	1	0	1	MPS	1	0	1	50.5667	10.3819
478	2	Female	53	21.6413	3	Caucasian	Other	0	0	1	0	0	0	0	0	3	MPS	1	1	0	52.4667	28.9117
479	2	Male	59	18.328	2	Caucasian	HTN/Renovascular	0	1	1	0	0	0	1	0	4	MPS	1	0	1	40.4333	19.3183
480	1	Female	26	21.6418	2	Caucasian	Reflux	0	1	1	0	0	0	0	1	3	MPS	1	0	0	39.8667	20.6981
481	2	Female	57	23.1834	4	Caucasian	Lupus/Vasculitis	0	1	0	0	0	0	0	1	1	MPS	1	0	0	52.2333	14.5216
482	2	Female	56	28.9282	2	Caucasian	Lupus/Vasculitis	0	1	0	0	0	0	1	0	2	MPS	1	1	0	52.2333	5.22382
483	1	Female	46	31.6055	2	Caucasian	GN	0	1	0	0	0	0	0	1	2	MPS	1	1	0	50.1333	6.14374
484	3a	Male	45	25.763	4	Asian	Unknown	1	1	0	0	0	0	1	0	2	MPS	1	0	1	17.9333	4.89528
485	3a	Female	67.4716	24.4561	4	Caucasian	DM	1	0	0	0	0	0	1	0	3	MPS	1	1	0	55.8	18.7269
486	1	Male	34.8583	26.6122	2	Asian	HTN/Renovascular	0	1	0	0	0	0	1	1	2	MPS	1	1	0	52.0667	4.13963
487	1	Female	37	24.6904	2	Caucasian	Other	0	0	0	0	0	0	0	0	0	0	1	1	0	52	15.6386
488	1	Male	24	22.1296	2	Caucasian	GN	0	1	1	0	0	0	0	1	3	0	1	1	0	40.4667	7.49076
489	1	Male	41	25.8345	2	Caucasian	GN	0	1	0	0	0	0	0	0	1	0	1	1	0	53.6	8.11499
490	3b	Male	66	23.0204	7	Caucasian	DM	1	1	1	1	1	0	1	1	4	MPS	1	0	1	53.8333	18.6612
491	3b	Male	45.2485	21.7051	3	Caucasian	PKD	0	1	0	0	0	1	1	1	2	StrEcho	1	1	0	51.8	6.04518
492	1	Male	19	30.1103	2	Caucasian	GN	0	1	0	0	0	0	0	1	2	0	1	1	0	51.7667	5.0924
493	2	Female	51	26.2284	4	Caucasian	Unknown	0	1	0	0	0	0	0	1	2	MPS	1	1	0	55.4	3.84394
494	3b	Female	67.9425	30.3398	4	Caucasian	GN	0	1	1	1	0	0	0	1	5	StrEcho	1	0	1	47.1667	25.3963
495	3a	Male	42	26.9188	4	Asian	DM	1	1	0	0	0	0	1	1	3	MPS	1	1	0	41.7667	8.11499
496	3a	Male	72.9692	21.5139	4	Caucasian	HTN/Renovascular	1	1	0	0	0	0	1	1	4	StrEcho	1	0	1	44.1333	12.616
497	3a	Male	76	27.5111	4	Caucasian	HTN/Renovascular	1	1	1	0	0	0	1	1	3	MPS	1	0	1	48.7	17.117
498	1	Male	43	22.7244	3	Caucasian	HTN/Renovascular	0	1	0	0	0	0	1	0	2	MPS	1	1	0	51.3	9.88912
499	1	Male	25	28.4057	2	Caucasian	Unknown	0	1	0	0	0	0	0	0	2	0	1	1	0	51.3	7.8193
500	3a	Male	36	33.1384	4	Asian	DM	1	1	0	0	0	0	1	1	2	MPS	1	1	0	51.3	9.88912
501	2	Male	58.5024	26.7755	2	Caucasian	Reflux	0	1	1	0	0	0	0	0	1	MPS	1	1	0	51.2667	6.6694
502	3a	Female	56.1369	28.8413	4	Caucasian	DM	1	1	0	0	0	0	1	1	2	MPS	1	0	1	36.7667	19.384
503	3b	Male	69	24.3375	3	Caucasian	Unknown	0	1	0	0	0	1	1	1	3	MPS	1	1	1	40.2667	4.17248
504	2	Female	59	23.2434	2	Caucasian	GN	0	1	1	0	0	0	1	1	3	MPS	1	1	0	50.8333	18.1027
505	1	Male	19	22.276	2	Caucasian	GN	0	1	1	0	0	0	0	1	3	0	1	0	0	42.5	25.922
506	3a	Female	44	30.173	4	Caucasian	DM	1	1	1	0	0	0	1	0	2	MPS	1	1	0	50.8333	3.84394
507	1	Male	47	24.6572	2	Caucasian	Other	0	0	1	0	0	0	0	0	1	MPS	1	0	1	50.6	11.8604
508	1	Male	45	25.6055	2	Caucasian	GN	0	1	0	0	0	0	0	1	2	MPS	1	1	0	50.6	3.90965
509	3b	Female	29.1882	37.7927	6	Caucasian	GN	1	1	0	0	1	0	1	1	3	StrEcho	1	1	0	50.5	6.01232
510	1	Female	26.4805	25.2344	2	Asian	GN	0	1	0	0	0	0	1	1	2	0	1	1	0	50.2	6.04518
511	1	Male	44.616	25.5534	3	Caucasian	PKD	0	1	0	0	0	0	1	1	2	0	1	1	0	50.9	6.93224
512	1	Male	20.0055	24.8649	2	Caucasian	Unknown	0	1	0	0	0	0	1	1	3	0	1	1	0	48.0667	3.67967
513	3b	Male	65.9877	31.2452	8	Caucasian	DM	1	1	0	1	0	1	1	1	3	MPS	1	0	0	49.2667	6.04518
514	1	Male	22.8118	17.2364	2	Asian	Other	0	1	0	0	0	0	1	1	2	0	1	0	0	50.2333	6.04518
515	1	Female	44	20.7666	2	Caucasian	GN	0	1	0	0	0	0	0	0	1	MPS	1	1	0	50.1333	5.28953
516	2	Male	70	21.7144	3	Caucasian	Other	0	0	1	0	0	0	1	0	3	MPS	1	0	1	44.8667	9.23203
517	1	Male	22	21.0171	2	Asian	HTN/Renovascular	0	1	0	0	0	0	0	0	2	0	1	1	0	50.1333	9.85626
518	2	Male	57	31.0251	2	Caucasian	Unknown	0	1	0	0	0	0	1	1	2	MPS	1	0	0	49.5	8.31212
519	1	Male	25	21.378	2	Caucasian	GN	0	1	0	0	0	0	1	1	2	0	1	1	0	37.4333	8.34497
520	1	Male	41	27.951	2	Caucasian	HTN/Renovascular	0	1	0	0	0	0	0	1	1	0	1	1	0	49.6667	5.02669
521	1	Female	28	29.0681	2	Caucasian	Reflux	0	0	0	0	0	0	1	1	1	0	1	1	0	49.6667	3.44969
522	3b	Male	69.5825	25.1429	7	Caucasian	HTN/Renovascular	0	1	1	1	1	0	1	1	4	StrEcho	1	0	1	48.4667	6.01232
523	1	Female	41.4867	22.9591	2	Caucasian	GN	0	1	0	0	0	0	1	0	2	0	1	1	0	48.4333	5.19097
524	2	Female	70.13	26.7969	4	Caucasian	HTN/Renovascular	0	0	0	0	0	0	1	1	2	MPS	1	0	0	46.4667	5.58522
525	1	Male	49	25.6675	2	African-American	Other	0	1	1	0	0	0	0	0	2	MPS	1	1	0	48.9667	7.62218
526	2	Female	51	27.6304	2	African-American	HTN/Renovascular	0	1	0	0	0	0	1	0	2	MPS	1	0	0	48.9667	20.501
527	1	Male	19.7426	32.8778	2	African-American	HTN/Renovascular	0	1	0	0	0	0	1	1	3	0	1	1	0	49.1	6.01232
528	1	Male	32	26.8352	2	Asian	Unknown	0	1	0	0	0	0	0	0	2	0	1	1	0	48.9667	5.51951
529	1	Female	30	32.912	2	Caucasian	GN	0	1	0	0	0	0	0	1	1	0	1	1	0	48.7333	4.13963
530	1	Female	37	22.232	2	Caucasian	Reflux	0	0	0	0	0	0	0	0	1	MPS	1	1	0	48.5	4.13963
531	1	Male	23	23.1182	2	Caucasian	Reflux	0	0	0	0	0	0	0	1	0	0	1	1	0	48.5	8.21355
532	1	Female	42	25.8645	2	Caucasian	Reflux	0	1	0	0	0	0	1	1	2	0	1	1	0	48.5	3.35113
533	2	Female	66.883	16.1328	3	Caucasian	HTN/Renovascular	0	1	0	0	0	0	1	1	3	MPS	1	0	1	33.4	14.4558
534	1	Female	47	23.4236	2	Caucasian	Unknown	0	1	0	0	0	0	0	0	1	MPS	1	1	0	48.0333	4.40246
535	1	Male	36	24.6181	2	Caucasian	GN	0	1	0	0	0	0	0	0	1	0	1	1	0	48.0333	2.26694
536	3a	Female	52	31.1468	4	Caucasian	DM	1	1	0	0	0	0	1	1	3	MPS	1	1	0	48.0333	7.58932
537	3b	Male	72.8186	19.0123	3	Caucasian	Lupus/Vasculitis	0	1	1	1	0	0	1	1	3	MPS	1	0	1	36.6333	6.17659
538	3b	Male	45	26.5432	4	Caucasian	DM	1	1	0	0	1	0	1	1	3	MPS	1	1	0	51.4333	11.3676
539	2	Female	52	21.8871	2	Asian	HTN/Renovascular	0	1	0	0	0	0	0	0	2	MPS	1	1	0	47.8	7.12936
540	1	Female	49	28.4293	2	Caucasian	PKD	0	1	0	0	0	0	1	0	2	MPS	1	0	0	28.2	26.9076
541	1	Male	32	28.5018	2	Caucasian	Other	0	1	0	0	0	0	0	1	3	0	1	1	0	48.3	6.40657
542	1	Male	43	22.3543	2	Caucasian	CAKUT	0	1	0	0	0	0	0	1	1	MPS	1	0	0	47.5667	7.52361
543	2	Female	55	36.3131	2	African-American	CAKUT	0	1	1	0	0	0	0	0	4	StrEcho	1	0	0	47.5667	28.2218
544	1	Female	32	19.7055	2	African-American	Other	0	0	0	0	0	0	0	0	1	0	1	1	0	47.5667	10.7433
545	3b	Male	58	29.0606	6	Asian	DM	1	1	1	1	1	0	1	1	4	MPS	1	0	0	47.5667	13.1417
546	2	Male	53	23.1785	3	Caucasian	Lupus/Vasculitis	0	0	1	0	0	0	1	1	2	StrEcho	1	1	0	51.1	10.809
547	2	Female	67	31.975	2	Caucasian	HTN/Renovascular	0	1	1	0	0	0	0	0	5	MPS	1	0	0	45.2333	14.2587
548	1	Female	37	29.7143	2	Caucasian	GN	0	0	1	0	0	0	0	0	0	MPS	1	0	0	47.3333	4.17248
549	1	Male	42	27.4316	2	Asian	GN	0	1	0	0	0	0	0	0	1	MPS	1	0	1	47.3333	8.41068
550	1	Female	33	20.7031	3	Asian	Unknown	0	1	0	0	0	0	0	0	1	MPS	1	0	1	47.1	17.2813
551	1	Male	49	21.9985	2	Caucasian	CAKUT	0	1	0	0	0	0	0	0	2	0	1	1	0	47.1	5.68378
552	3b	Male	33.64	24.5404	2	Asian	PKD	0	1	1	0	1	0	1	1	3	MPS	1	1	0	46.6667	12.8788
553	2	Female	58	25.3906	2	Caucasian	Other	0	1	0	0	0	0	1	0	3	MPS	1	1	0	46.6333	6.37372
554	1	Male	19	19.6072	2	Asian	Other	0	0	0	0	0	0	0	0	1	0	1	1	0	46.6333	5.22382
555	3b	Female	41	36.3573	5	Caucasian	DM	1	0	1	0	1	0	1	1	1	MPS	1	1	0	46.6333	13.7002
556	1	Female	47	24.0817	2	Caucasian	GN	0	1	0	0	0	0	1	1	2	MPS	1	1	0	46.4	6.01232
557	1	Male	45	23.8572	2	Caucasian	PKD	0	1	1	0	0	0	0	0	3	0	1	1	0	46.4	0.821355
558	3a	Male	74	27.6415	4	Asian	DM	1	1	0	0	0	0	1	1	4	MPS	1	1	0	46.4	4.3039
559	1	Male	45	21.4123	2	Caucasian	PKD	0	0	1	0	0	0	0	1	3	0	1	1	0	50	2.66119
560	2	Female	68	32.2494	3	Caucasian	Lupus/Vasculitis	0	1	1	0	0	0	1	0	4	MPS	1	0	0	46.1667	27.9918
561	2	Male	67	22.7434	2	Other	Reflux	0	1	0	0	0	0	0	0	4	MPS	1	1	0	46.1667	12.1889
562	1	Male	27	23.1467	2	African-American	PKD	0	1	1	0	0	0	0	1	2	0	1	1	0	46.1667	4.17248
563	1	Male	45	26.7372	2	Asian	GN	0	1	0	0	0	0	1	0	3	0	1	0	0	41.2	6.76797
564	2	Female	73	27.8713	2	Caucasian	Unknown	0	0	1	0	0	0	0	0	3	MPS	1	0	0	45.9333	6.70226
565	1	Female	47	27.2824	2	Caucasian	HTN/Renovascular	0	1	1	0	0	0	0	0	3	MPS	1	0	0	45.9333	16.0986
566	2	Male	57	29.5988	2	Caucasian	GN	0	1	1	0	0	0	0	1	1	StrEcho	1	1	0	48.7333	5.05955
567	2	Female	53	22.2675	2	Caucasian	GN	0	0	0	0	0	0	0	0	1	MPS	1	0	0	12.6	5.05955
568	3b	Male	70	28.2007	3	Caucasian	HTN/Renovascular	0	1	1	0	1	0	1	0	3	MPS	1	0	1	45.7	11.4661
569	1	Male	37	21.4771	4	African-American	GN	0	1	1	0	0	0	0	1	2	MPS	1	0	0	45.4667	10.2505
570	1	Male	26	26.8749	2	Caucasian	Reflux	0	1	0	0	0	0	1	1	2	0	1	1	0	38.5333	3.94251
571	1	Female	47	35.5152	2	Caucasian	Other	0	0	0	0	0	0	0	1	1	MPS	1	1	0	45.2333	10.3819
572	1	Female	25	22.8624	2	Caucasian	CAKUT	0	0	1	0	0	0	0	0	0	MPS	1	1	0	45.2333	5.05955
573	3a	Male	71	30.6122	4	Caucasian	GN	1	1	1	0	0	0	1	1	4	MPS	1	1	0	45.2333	6.01232
574	3b	Female	22.9897	34.0176	4	Caucasian	PKD	0	1	1	1	1	0	1	1	2	StrEcho	1	0	0	45	5.97947
575	3b	Male	67	22.8374	4	African-American	Other	0	0	0	0	1	1	1	1	2	MPS	1	0	1	45.2333	8.50924
576	1	Male	45	31.0204	3	Caucasian	Other	0	1	0	0	0	0	0	1	1	0	1	1	0	39.2667	5.05955
577	2	Female	64.9637	22.2527	3	Caucasian	Unknown	0	1	1	0	0	0	0	1	3	MPS	1	0	1	29.7	16.1971
578	2	Male	57	31.6254	2	Asian	HTN/Renovascular	0	0	0	0	0	0	1	0	1	MPS	1	0	0	44.5333	18.3984
579	2	Male	69	37.2918	2	Caucasian	GN	0	1	1	0	0	0	1	0	4	MPS	1	1	0	48.2	6.80082
580	3a	Male	67	26.3535	4	Asian	GN	1	1	0	0	0	0	1	1	3	MPS	1	1	0	47.4	6.07803
581	2	Male	57	28.7347	2	Caucasian	PKD	0	1	0	0	0	0	1	0	2	MPS	1	1	0	44.0667	8.01643
582	2	Male	63	29.6444	2	Caucasian	HTN/Renovascular	0	1	1	0	0	0	1	1	3	MPS	1	0	0	32.9667	6.14374
583	3a	Female	62	35.0032	4	Asian	DM	1	0	0	0	0	0	1	0	3	MPS	1	0	0	44.0667	25.922
584	2	Male	69	21.6135	2	Caucasian	Other	0	1	0	0	0	0	0	1	2	MPS	1	0	0	47.5	15.0801
585	2	Male	56	25.1102	2	Caucasian	HTN/Renovascular	0	0	1	0	0	0	1	0	3	MPS	1	1	0	43.8333	10.0534
586	1	Male	40	19.1136	2	Caucasian	PKD	0	1	1	0	0	0	0	1	2	0	1	1	0	41.7333	7.09651
587	1	Male	20	18.6736	2	Caucasian	GN	0	0	0	0	0	0	0	1	1	0	1	1	0	43.8333	5.51951
588	3a	Male	40.3587	26.5641	4	Caucasian	Reflux	1	1	0	0	0	0	0	1	2	MPS	1	0	0	42.8333	12.7474
589	2	Female	54.1109	24.032	2	Caucasian	GN	0	1	0	0	0	0	1	1	3	0	1	0	0	43.5	5.94661
590	2	Female	52	24.6875	2	Asian	Unknown	0	1	0	0	0	0	1	1	2	0	1	0	0	34.3	5.61807
591	2	Female	54	32.0094	2	Asian	Other	0	0	0	0	0	0	0	0	1	MPS	1	1	0	43.3667	14.9815
592	1	Female	39	25.8645	2	Caucasian	PKD	0	1	0	0	0	0	0	0	1	0	1	1	0	43.3667	5.05955
593	2	Female	62.4723	23.7332	2	Caucasian	HTN/Renovascular	0	1	1	0	0	0	1	1	3	StrEcho	1	1	0	47.1333	5.97947
594	3a	Female	47	34.2093	4	Asian	DM	1	1	0	0	0	0	1	1	3	MPS	1	1	0	38.0667	8.77207
595	3b	Male	71.0363	25.0449	6	Caucasian	HTN/Renovascular	1	1	0	0	1	1	1	1	3	MPS	1	0	1	13.5	5.74949
596	1	Male	40	25.8264	2	African-American	HTN/Renovascular	0	1	1	0	0	0	0	1	2	MPS	1	1	0	25.5333	16.5257
597	2	Male	72	20.0312	2	African-American	HTN/Renovascular	0	1	0	0	0	0	1	0	4	MPS	1	0	0	42.9	11.9589
598	2	Female	63	22.3716	2	Caucasian	PKD	0	1	1	0	0	0	0	0	4	MPS	1	1	0	42.9	6.27515
599	1	Female	35	29.5081	2	African-American	HTN/Renovascular	0	1	0	0	0	0	0	1	2	0	1	0	0	42.9	7.85216
600	3b	Male	54	22.8374	5	Caucasian	DM	1	0	0	0	0	1	1	0	2	MPS	1	1	0	42.9	7.98357
601	3b	Female	73.5907	24.8724	3	Caucasian	CAKUT	0	0	0	0	0	1	1	0	3	MPS	1	0	1	40.4333	5.97947
602	1	Male	39.1923	20.8653	2	Asian	Reflux	0	1	0	0	0	0	0	1	2	StrEcho	1	1	0	41.4667	5.97947
603	2	Male	50	23.049	3	African-American	Lupus/Vasculitis	0	0	1	0	0	0	1	0	2	MPS	1	1	0	42.4	15.5072
604	3b	Male	48	28.3737	5	Caucasian	DM	1	0	0	1	1	0	1	1	1	MPS	1	0	1	25.1667	7.78645
605	2	Female	56.1478	27.7671	2	Caucasian	HTN/Renovascular	0	1	0	0	0	0	1	1	3	StrEcho	1	1	0	45	4.59959
606	3a	Male	65	35.876	5	Caucasian	DM	1	1	0	0	0	0	1	1	4	MPS	1	1	0	34.1667	12.7146
607	3b	Male	46	27.7275	6	Caucasian	DM	1	1	0	1	1	0	1	1	2	MPS	1	0	1	45.9667	21.8809
608	2	Female	65	25.1305	3	Caucasian	Other	0	0	1	0	0	0	0	0	4	StrEcho	1	0	0	41.9333	10.9733
609	3a	Male	53	32.9287	5	Asian	Other	1	0	1	0	0	0	1	0	2	MPS	1	1	0	41.9333	10.3162
610	1	Male	32	30.6726	2	Asian	Unknown	0	0	0	0	0	0	0	0	0	0	1	1	0	43.9333	11.8275
611	3b	Female	29	32.5968	2	Caucasian	PKD	0	1	1	0	1	0	1	0	2	MPS	1	1	0	41.7333	7.35934
612	2	Male	66	32.4776	2	Caucasian	Unknown	0	1	1	0	0	0	1	0	3	MPS	1	1	0	41.5	4.63244
613	3a	Male	58.3326	25.9516	4	Caucasian	DM	1	1	1	0	0	0	1	1	2	MPS	1	0	0	43.6333	5.94661
614	3a	Male	41	33.2068	4	Caucasian	GN	1	1	1	0	0	0	1	1	2	MPS	1	0	0	41.5	4.63244
615	3a	Female	70	25.1126	4	Caucasian	HTN/Renovascular	1	1	0	0	0	0	1	0	3	MPS	1	1	0	34.5667	8.80493
616	2	Male	59	23.9091	2	Caucasian	GN	0	1	0	0	0	0	1	0	3	StrEcho	1	0	0	41.2667	16.2957
617	1	Female	26	23.1405	2	Caucasian	Unknown	0	1	1	0	0	0	0	0	4	0	1	1	0	41.2667	4.82957
618	3a	Female	31.6249	20.8086	4	Caucasian	DM	1	1	1	0	0	0	1	1	3	StrEcho	1	1	0	40.1333	5.94661
619	3a	Male	47.6934	21.7637	4	Caucasian	DM	1	1	1	0	0	0	1	1	4	MPS	1	1	0	41.4	5.94661
620	3b	Male	60.7967	30.303	6	Asian	DM	1	1	1	1	0	0	1	0	3	MPS	1	0	0	37.4333	7.45791
621	1	Female	47	30.4152	2	Caucasian	PKD	0	1	1	0	0	0	1	0	3	MPS	1	1	0	40.8	5.65092
622	2	Male	65.3717	25.4325	2	Caucasian	PKD	0	1	0	0	0	0	1	0	3	MPS	1	1	0	38.7667	7.62218
623	1	Female	43	27.9602	2	Asian	GN	0	1	0	0	0	0	1	1	3	0	1	0	0	40.8	5.05955
624	1	Female	32	38.193	2	Caucasian	CAKUT	0	1	1	0	0	0	0	1	2	0	1	1	0	34.8	7.0308
625	3a	Female	47.3621	23.4375	5	African-American	Lupus/Vasculitis	1	0	0	0	0	0	1	1	1	MPS	1	1	0	41.8	10.9076
626	2	Male	67	34.7115	2	Caucasian	Unknown	0	1	0	0	0	0	1	1	4	MPS	1	0	0	40.5667	16.4928
627	1	Male	34	34.9391	2	Asian	HTN/Renovascular	0	1	0	0	0	0	0	1	2	0	1	1	0	40.5667	4.59959
628	2	Male	56	25.6607	2	Caucasian	Unknown	0	1	0	0	0	0	1	1	2	0	1	1	0	40.4333	2.3655
629	2	Male	66	28.6499	3	Caucasian	PKD	0	1	0	0	0	0	1	0	3	MPS	1	0	0	40.1	4.13963
630	1	Male	40	27.7778	2	Caucasian	PKD	0	1	1	0	0	0	1	1	4	MPS	1	1	1	40.1	5.32238
631	3a	Male	35	22.7904	4	African-American	DM	1	1	0	0	0	0	0	1	2	MPS	1	0	1	29.2333	7.12936
632	3b	Male	52	26.5023	3	Asian	Unknown	0	1	0	0	1	0	1	0	2	MPS	1	1	0	40.1	4.13963
633	2	Female	63	25.7571	2	Caucasian	CAKUT	0	1	1	0	0	0	0	1	4	0	1	0	0	42.8667	15.6386
634	1	Female	47	18.4804	3	Caucasian	PKD	0	1	1	0	0	0	0	1	2	0	1	1	0	42.7667	6.80082
635	2	Female	70	28.7603	2	Caucasian	Unknown	0	1	1	0	0	0	1	1	3	0	1	1	0	30.8	7.42505
636	1	Male	20	25.5661	2	Caucasian	CAKUT	0	0	0	0	0	0	0	0	0	0	1	1	0	39.8667	7.55647
637	3a	Male	65	26.7036	4	Caucasian	DM	1	1	1	0	0	0	0	0	3	MPS	1	0	0	39.8667	7.09651
638	3b	Female	34	35.6401	5	Caucasian	DM	1	1	0	0	0	0	1	0	2	MPS	1	1	0	39.6333	10.8747
639	3b	Male	50	27.1669	7	African-American	DM	1	1	1	1	1	0	0	1	2	MPS	1	0	1	39.6333	6.86653
640	3b	Male	71	25.4057	2	Caucasian	CAKUT	0	1	0	0	1	0	0	1	2	MPS	1	1	0	32.3	4.82957
641	1	Male	43	33.6327	3	Caucasian	Reflux	0	1	1	0	0	0	0	0	2	MPS	1	1	0	39.4	7.29363
642	1	Female	20	17.8512	2	Asian	Unknown	0	1	0	0	0	0	0	0	2	0	1	1	0	39.4	5.78234
643	1	Male	19	19.7551	2	Caucasian	CAKUT	0	1	0	0	0	0	0	1	2	0	1	1	0	39.4	2.95688
644	3a	Male	66	32.1929	4	Caucasian	DM	1	1	0	0	0	0	1	0	3	StrEcho	1	0	1	37.9667	16.46
645	2	Female	75.2444	32.0459	5	Caucasian	CAKUT	0	1	1	0	0	0	1	1	5	StrEcho	1	1	0	42.8333	6.01232
646	1	Male	48	32.2385	2	Caucasian	GN	0	1	0	0	0	0	0	1	1	0	1	0	0	32.6667	3.28542
647	2	Male	56	24.7555	2	Caucasian	PKD	0	1	0	0	0	0	1	1	2	MPS	1	1	0	36.8333	3.71253
648	2	Female	69	25.1559	2	Caucasian	Other	0	1	1	0	0	0	1	1	3	MPS	1	0	0	38.9333	7.58932
649	3a	Female	55	33.8472	4	Caucasian	Reflux	1	1	1	0	0	0	1	0	3	MPS	1	1	1	38.9333	4.76386
650	3b	Male	54	29.5385	3	Caucasian	HTN/Renovascular	0	1	0	0	0	1	0	1	2	MPS	1	1	0	38.9333	4.79671
651	3b	Male	53.4127	35.0803	9	Caucasian	DM	1	1	1	1	0	0	0	1	2	MPS	1	0	0	40.1	4.73101
652	1	Male	28	25.9909	2	Asian	Unknown	0	1	1	0	0	0	0	1	3	0	1	1	0	32	4.04107
653	2	Female	55	24.8622	2	Caucasian	HTN/Renovascular	0	1	0	0	0	0	1	1	2	MPS	1	1	0	38.7	4.56674
654	2	Male	66.1875	25.2839	2	Caucasian	GN	0	1	0	0	0	0	1	1	3	MPS	1	1	0	40.1	4.40246
655	3a	Male	65.3525	36.9272	4	Caucasian	DM	1	1	1	0	0	0	1	0	4	MPS	1	1	0	39.0667	12.9446
656	2	Female	73	36.7182	3	Caucasian	HTN/Renovascular	0	1	0	0	0	0	1	1	3	MPS	1	0	0	36.3667	11.269
657	1	Male	40	34.4753	3	Asian	Other	0	1	0	0	0	0	1	0	3	0	1	1	0	38.4667	6.40657
658	3a	Male	73	35.6296	4	Asian	DM	1	1	0	0	0	0	1	1	3	MPS	1	0	1	38.4667	6.89938
659	2	Male	54	23.8087	3	Caucasian	GN	0	1	1	0	0	0	1	1	3	StrEcho	1	0	0	38.2333	4.86242
660	1	Male	49	27.2463	2	Caucasian	PKD	0	1	0	0	0	0	1	0	3	MPS	1	1	0	38.2333	6.34086
661	1	Male	47	27.4902	2	Caucasian	HTN/Renovascular	0	1	1	0	0	0	0	1	3	MPS	1	0	0	38.2333	18.8912
662	3a	Female	63.3155	35.8379	5	Asian	DM	1	1	0	0	0	0	1	1	4	StrEcho	1	0	0	38.2	6.04518
663	3b	Male	63	32.3129	4	Asian	DM	1	1	1	0	1	0	1	1	4	MPS	1	0	0	38.7	9.29774
664	2	Female	58	30.3871	2	Caucasian	PKD	0	1	0	0	0	0	1	0	2	MPS	1	0	0	38	6.17659
665	1	Female	46	23.6244	2	Caucasian	PKD	0	1	0	0	0	0	0	1	1	MPS	1	1	0	38	5.71663
666	3b	Male	47	24.7199	2	Asian	GN	0	1	0	0	1	0	1	1	2	MPS	1	0	0	38	12.1232
667	1	Male	43.9644	23.4944	2	Caucasian	PKD	0	1	0	0	0	0	0	1	2	0	1	1	0	18.8	3.5154
668	1	Male	46	27.9387	2	Caucasian	Other	0	1	0	0	0	0	0	0	2	MPS	1	0	0	35.6667	3.02259
669	2	Male	57	32.6531	2	Caucasian	GN	0	1	0	0	0	0	1	0	2	MPS	1	0	0	35.6667	4.82957
670	2	Male	74	28.1634	2	Caucasian	PKD	0	1	0	0	0	0	0	1	3	MPS	1	1	0	35.6667	5.02669
671	3a	Female	45	32.831	4	Caucasian	DM	1	1	0	0	0	0	1	0	2	MPS	1	1	0	35.6667	11.7289
672	3b	Male	53	31.8261	3	Caucasian	HTN/Renovascular	0	1	1	1	0	0	0	1	4	MPS	1	0	0	35.6667	10.5134
673	1	Male	46	21.6801	2	Caucasian	HTN/Renovascular	0	1	1	0	0	0	0	1	4	0	1	0	0	37.3	4.13963
674	3a	Male	51	36.4938	4	Caucasian	Unknown	1	1	0	0	0	0	1	1	3	StrEcho	1	0	0	41.3667	4.89528
675	3b	Female	51.1266	23.1882	5	Caucasian	DM	1	1	1	1	0	0	1	1	4	MPS	1	0	0	37.9	6.53799
676	2	Female	52	25.2595	2	Caucasian	Reflux	0	1	1	0	0	0	1	1	2	MPS	1	0	0	35.4333	5.28953
677	2	Male	55	34.4825	2	African-American	HTN/Renovascular	0	1	0	0	0	0	0	1	3	MPS	1	0	1	35.4333	8.04928
678	1	Female	25	26.1953	2	Caucasian	Reflux	0	1	0	0	0	0	0	0	3	0	1	1	0	37.5333	4.79671
679	3a	Female	68	31.7647	4	Caucasian	DM	1	1	0	0	0	0	1	0	4	MPS	1	0	0	35.4333	8.90349
680	1	Male	40.0356	27.1731	2	Caucasian	HTN/Renovascular	0	1	0	0	0	0	1	1	2	0	1	1	0	37.5	3.67967
681	1	Female	31	29.0123	2	Caucasian	PKD	0	1	0	0	0	0	0	1	2	0	1	1	0	40.0333	4.04107
682	2	Male	59	23.7196	2	Caucasian	Other	0	1	0	0	0	0	0	0	1	MPS	1	0	0	34.9667	7.35934
683	3a	Female	23.1595	20.8997	4	Caucasian	DM	1	1	0	0	0	0	1	1	3	StrEcho	1	1	0	37.3333	6.01232
684	1	Male	49	22.8712	2	Caucasian	PKD	0	1	0	0	0	0	1	1	3	0	1	1	0	39.9333	10.5791
685	2	Male	52	23.4122	2	Caucasian	CAKUT	0	1	1	0	0	0	1	1	4	0	1	1	1	38.2667	2.82546
686	3b	Female	78	29.9172	5	Caucasian	HTN/Renovascular	0	1	1	1	0	0	1	1	3	MPS	1	0	1	34.7333	19.3183
687	3b	Male	53	27.951	3	Caucasian	HTN/Renovascular	0	1	1	0	0	1	1	1	2	MPS	1	1	0	27.7	4.79671
688	1	Male	44.5147	22.0761	2	Caucasian	Other	0	1	1	0	0	0	1	0	4	0	1	1	0	36.6667	5.02669
689	1	Male	47	28.2449	2	Caucasian	GN	0	1	0	0	0	0	0	1	2	MPS	1	1	0	34.5	9.23203
690	2	Female	75	27.3797	2	Caucasian	Other	0	1	1	0	0	0	1	0	3	MPS	1	1	0	34.5	6.89938
691	3a	Male	55	30.5858	6	Caucasian	DM	1	1	1	0	0	0	0	1	1	MPS	1	0	0	34.5	6.01232
692	3b	Male	54	29.1742	6	Caucasian	DM	1	1	1	1	1	0	0	0	1	MPS	1	1	0	34.5	11.6961
693	3b	Male	45	25.5121	4	Caucasian	Lupus/Vasculitis	0	1	1	0	1	0	1	1	4	MPS	1	0	0	36.9	9.46201
694	2	Female	67	26.5417	2	Caucasian	PKD	0	1	0	0	0	0	1	1	4	MPS	1	0	0	25.2	6.96509
695	3b	Male	55	29.8354	5	Caucasian	DM	1	1	1	1	0	0	1	0	3	MPS	1	0	1	32.3333	16.9528
696	2	Male	55.9233	36.9036	2	Caucasian	GN	0	1	0	0	0	0	1	1	2	MPS	1	0	0	36.3667	9.85626
697	1	Male	41	20.1674	2	Caucasian	CAKUT	0	1	0	0	0	0	0	0	1	StrEcho	1	0	0	34.0333	6.86653
698	3b	Female	64	20.7385	4	Caucasian	GN	0	1	1	1	0	0	1	1	4	MPS	1	1	0	34.0333	6.20944
699	3b	Male	55	29.7521	5	Asian	DM	1	1	1	1	0	0	0	1	2	MPS	1	1	1	34.0333	6.86653
700	2	Male	51	21.2953	2	African-American	GN	0	1	0	0	0	0	1	1	2	MPS	1	0	0	33.8	6.2423
701	2	Female	50	21.9531	2	Caucasian	GN	0	1	1	0	0	0	0	0	2	MPS	1	1	0	33.8	5.97947
702	1	Female	37	27.7344	2	Caucasian	Unknown	0	1	0	0	0	0	0	0	1	0	1	1	0	33.8	4.36961
703	1	Male	40	19.9432	4	Caucasian	Unknown	0	1	0	0	0	0	1	0	2	0	1	1	0	33.8	6.2423
704	1	Female	26	29.4023	2	Caucasian	Reflux	0	1	0	0	0	0	0	1	1	0	1	1	0	31.0333	4.56674
705	1	Male	49	25.7228	2	Caucasian	PKD	0	1	0	0	0	0	1	1	2	MPS	1	1	0	36.4	4.46817
706	2	Female	54	26.8633	2	Caucasian	Other	0	1	1	0	0	0	1	1	2	MPS	1	1	0	33.5667	4.73101
707	1	Male	34	25.3086	2	Caucasian	HTN/Renovascular	0	1	1	0	0	0	0	1	1	0	1	1	0	33.5667	4.13963
708	3a	Male	51	23.8643	4	Asian	Unknown	1	1	0	0	0	0	1	1	2	MPS	1	0	0	33.5667	5.97947
709	2	Female	68	28.1661	2	Caucasian	Other	0	0	0	0	0	0	1	0	2	MPS	1	0	0	27.0667	7.3922
710	1	Female	34	26.8252	2	Caucasian	Reflux	0	1	0	0	0	0	0	0	1	0	1	0	0	33.3333	5.78234
711	3a	Female	31	20.6905	4	Asian	DM	1	1	0	0	0	0	1	1	2	MPS	1	0	0	33.3333	15.6386
712	3b	Male	62	32.2421	7	Caucasian	DM	1	1	0	0	0	1	1	1	3	MPS	1	1	0	33.3333	6.17659
713	1	Female	23.4935	33.1213	2	Caucasian	GN	0	0	0	0	0	0	1	1	1	0	1	1	0	35.1333	6.04518
714	1	Male	41.7166	34.9552	2	Caucasian	GN	0	1	0	0	0	0	1	1	3	0	1	0	0	32.3	5.35524
715	2	Female	55.9343	35.1161	2	Asian	PKD	0	1	0	0	0	0	0	1	3	StrEcho	1	0	0	30.6	6.70226
716	1	Male	47	20.5375	2	Caucasian	GN	0	1	0	0	0	0	0	1	2	MPS	1	1	0	32.8667	5.71663
717	1	Female	27	21.8449	3	Caucasian	Lupus/Vasculitis	0	1	0	0	0	0	0	0	1	0	1	0	0	34.9667	9.36345
718	3b	Female	69	25.5673	4	Caucasian	Reflux	0	1	1	0	1	0	1	0	3	MPS	1	0	1	32.6333	11.2361
719	1	Male	45	33.9198	2	Caucasian	GN	0	1	0	0	0	0	1	1	2	0	1	1	0	29.2667	4.96099
720	1	Male	31	22.1429	2	Caucasian	GN	0	0	0	0	0	0	0	1	0	0	1	1	0	29.2667	9.03491
721	1	Female	30.6612	25.0866	2	Asian	HTN/Renovascular	0	1	0	0	0	0	1	1	2	StrEcho	1	0	0	10.3667	6.04518
722	1	Male	31	27.1669	2	Caucasian	Reflux	0	1	1	0	0	0	1	1	4	0	1	0	1	16.1333	13.9959
723	2	Female	76	34.0698	2	Caucasian	Reflux	0	1	0	0	0	0	1	0	4	MPS	1	0	0	31.9333	5.78234
724	2	Female	56	32.6362	2	Asian	Unknown	0	1	0	0	0	0	1	0	2	MPS	1	0	0	31.9333	4.40246
725	1	Female	29	23.5457	2	Caucasian	GN	0	1	0	0	0	0	0	1	3	0	1	1	0	27.5667	4.23819
726	3a	Female	49	29.5848	4	Caucasian	Reflux	1	1	1	0	0	0	1	1	3	MPS	1	1	0	37.3	11.1376
727	1	Male	49	24.2906	2	Caucasian	Lupus/Vasculitis	0	1	1	0	0	0	0	1	2	MPS	1	1	0	31.7333	4.86242
728	2	Female	67	20.83	2	Caucasian	PKD	0	1	0	0	0	0	0	1	4	MPS	1	0	0	31.7333	7.35934
729	2	Male	63	26.4487	4	Caucasian	Other	0	1	1	0	0	0	0	1	4	MPS	1	0	0	31.7333	16.9856
730	3a	Male	47	33.5212	4	Caucasian	DM	1	1	0	0	0	0	1	1	3	MPS	1	0	0	31.7333	9.19918
731	1	Male	34.2012	26.493	2	African-American	HTN/Renovascular	0	1	0	0	0	0	1	1	2	MPS	1	0	0	8.36667	3.84394
732	2	Female	56.2601	23.4493	2	Caucasian	Reflux	0	1	0	0	0	0	0	1	1	MPS	1	1	0	33.6333	3.67967
733	2	Female	76	35.8312	2	Caucasian	HTN/Renovascular	0	1	0	0	0	0	1	0	3	MPS	1	0	0	23.8667	5.28953
734	2	Male	76	35.1515	2	Caucasian	GN	0	1	0	0	0	0	1	1	3	MPS	1	0	0	34.6667	4.00821
735	2	Male	60	22.4352	2	Caucasian	GN	0	1	0	0	0	0	0	1	3	MPS	1	1	1	37.3	9.88912
736	2	Female	66	26.2227	2	Caucasian	PKD	0	1	0	0	0	0	1	1	4	MPS	1	0	0	31.2333	26.3819
737	1	Female	42	30.1103	2	Caucasian	CAKUT	0	0	0	0	0	0	0	0	1	0	1	1	0	31.2333	3.67967
738	3a	Male	49	26.3465	4	Asian	DM	1	1	1	0	0	0	1	1	2	MPS	1	0	0	31.2333	7.09651
739	3b	Male	53	32.7442	7	Asian	DM	1	1	1	0	0	1	1	1	3	MPS	1	1	0	31.2333	5.28953
740	2	Female	72	27.2932	2	Caucasian	PKD	0	1	1	0	0	0	1	1	3	0	1	0	0	30.2	6.20944
741	2	Female	68	25.8199	2	Caucasian	GN	0	1	0	0	0	0	1	1	4	MPS	1	0	0	31	8.70637
742	1	Female	47	20.4959	2	Caucasian	Unknown	0	1	0	0	0	0	0	0	1	MPS	1	1	0	31	9.59343
743	2	Male	60	37.1581	3	Caucasian	Other	0	1	1	0	0	0	0	1	2	MPS	1	1	0	31	5.78234
744	1	Male	25	28.9341	4	Caucasian	CAKUT	0	1	0	0	0	0	0	0	3	0	1	0	1	10.3333	3.8768
745	3a	Female	45	30.7486	4	Caucasian	DM	1	0	1	0	0	0	1	0	2	MPS	1	1	0	34.3667	11.9589
746	2	Female	67	35.8509	2	Caucasian	PKD	0	1	1	0	0	0	0	1	3	MPS	1	0	0	30.7667	4.96099
747	3a	Male	51	28.2339	4	Caucasian	DM	1	1	0	0	0	0	0	0	1	MPS	1	0	0	30.7667	4.59959
748	3a	Female	35	31.25	4	Asian	DM	1	1	0	0	0	0	1	0	3	MPS	1	1	0	30.7667	18.5955
749	3b	Female	73	34.2976	5	Caucasian	DM	1	1	1	0	0	1	1	0	3	MPS	1	0	1	30.7667	8.90349
750	3a	Male	56.6297	31.0913	4	Caucasian	DM	1	1	0	0	0	0	1	1	3	MPS	1	1	0	36.3667	4.43532
751	2	Male	76	22.8571	2	Caucasian	GN	0	1	1	0	0	0	1	1	3	StrEcho	1	1	0	30.5333	3.67967
752	3a	Male	47	26.9274	4	Caucasian	DM	1	1	0	0	0	0	1	1	2	MPS	1	1	0	30.5333	7.29363
753	2	Female	53	33.0078	2	Caucasian	PKD	0	1	1	0	0	0	0	0	1	MPS	1	0	0	30.3333	9.16633
754	3b	Male	60	19.199	7	Caucasian	DM	1	1	1	0	0	1	1	0	4	MPS	1	0	0	30.3333	3.61396
755	3b	Male	49	30.733	5	Caucasian	DM	1	1	1	1	0	0	1	0	3	MPS	1	1	0	30.3333	8.47639
756	2	Male	69	31.3469	2	Caucasian	Lupus/Vasculitis	0	1	0	0	0	0	1	0	3	MPS	1	0	1	9.83333	8.24641
757	3a	Male	56	29.2947	4	African-American	HTN/Renovascular	1	1	0	0	0	0	1	1	2	MPS	1	1	0	30.1	3.25257
758	3a	Male	43	28.7994	4	Caucasian	DM	1	1	1	0	0	0	1	1	2	MPS	1	1	0	30.1	6.2423
759	2	Male	51	27.291	2	Asian	GN	0	1	1	0	0	0	1	1	3	0	1	1	0	33.9	2.82546
760	3b	Male	74.5873	24.6019	5	Caucasian	DM	1	1	0	0	1	0	1	1	4	MPS	1	0	1	31.9667	7.12936
761	2	Male	61	21.6333	2	Asian	GN	0	1	0	0	0	0	1	1	4	0	1	0	0	16.7333	10.9733
762	2	Male	65	20.5037	2	Caucasian	GN	0	1	1	0	0	0	0	0	2	MPS	1	0	0	29.3667	3.58111
763	1	Female	43	33.1608	2	Asian	Other	0	1	0	0	0	0	0	0	2	MPS	1	1	0	29.3667	4.17248
764	1	Male	43	32.7735	2	Caucasian	Unknown	0	1	0	0	0	0	1	0	2	0	1	0	0	29.3667	3.12115
765	1	Male	44.3066	23.6565	2	African-American	PKD	0	1	1	0	0	0	1	1	3	0	1	0	0	35	5.94661
766	1	Male	42	29.3361	4	Caucasian	Other	0	0	1	0	0	0	0	0	0	0	1	0	0	29.3667	8.67351
767	3a	Male	74	26.1852	6	Caucasian	HTN/Renovascular	1	1	0	0	0	0	1	0	4	MPS	1	1	0	29.3667	10.2834
768	1	Male	46	23.9591	3	Caucasian	PKD	0	0	1	0	0	0	0	0	2	0	1	1	1	35.3	2.62834
769	1	Female	34	27.301	2	Caucasian	PKD	0	1	1	0	0	0	0	0	2	0	1	0	0	14.6	2.98973
770	1	Male	44	31.7591	2	African-American	GN	0	1	0	0	0	0	1	0	2	MPS	1	0	0	29.1333	7.52361
771	1	Male	28	31.2776	2	Caucasian	HTN/Renovascular	0	1	0	0	0	0	0	0	2	0	1	0	0	29.1333	4.79671
772	3b	Male	73	33.3061	7	Caucasian	DM	1	1	1	1	0	0	1	0	3	MPS	1	0	0	29.1333	7.98357
773	2	Female	53.8207	31.0447	2	Caucasian	PKD	0	1	0	0	0	0	1	0	3	StrEcho	1	1	0	31.6667	4.96099
774	3a	Male	49	32	4	Caucasian	DM	1	1	0	0	0	0	1	1	3	MPS	1	0	0	32	5.78234
775	2	Female	57	26.5023	2	Caucasian	Unknown	0	1	0	0	0	0	0	0	2	MPS	1	1	0	28.9	3.38398
776	1	Male	37	28.7268	2	Caucasian	GN	0	1	0	0	0	0	0	1	1	0	1	0	0	28.9	25.5277
777	2	Female	56	22.5466	2	Caucasian	PKD	0	1	1	0	0	0	0	0	2	0	1	0	0	26.9	3.12115
778	1	Male	36	22.4377	2	Caucasian	CAKUT	0	1	1	0	0	0	0	1	2	0	1	1	0	28.6667	4.04107
779	1	Male	42	28.6728	2	Caucasian	GN	0	1	0	0	0	0	1	1	3	0	1	1	0	28.6667	9.36345
780	3a	Female	58	22.6562	4	Caucasian	Other	1	1	0	0	0	0	1	1	2	MPS	1	0	0	28.6667	7.95072
781	3b	Male	40	25.8423	5	Caucasian	PKD	0	1	0	0	0	1	1	0	3	MPS	1	1	0	25.9667	7.65503
782	2	Male	59	34.7178	4	Caucasian	HTN/Renovascular	0	1	1	0	0	0	0	1	3	MPS	1	0	0	28.4333	6.6037
783	1	Female	45	26.0062	2	Caucasian	Other	0	1	0	0	0	0	0	1	2	0	1	1	0	28.4333	17.9384
784	3a	Male	60	31.7418	6	Caucasian	DM	1	1	1	0	0	0	0	0	3	MPS	1	0	1	24.7667	3.38398
785	3b	Male	74	25.3069	6	Caucasian	DM	1	1	1	1	1	0	1	1	3	MPS	1	1	0	28.4333	7.29363
786	2	Male	67	23.5615	2	Caucasian	HTN/Renovascular	0	1	0	0	0	0	1	1	3	StrEcho	1	1	0	27.3333	8.83778
787	1	Female	18	17.7709	2	Asian	GN	0	0	0	0	0	0	1	1	2	0	1	0	0	30.9333	3.44969
788	3b	Female	63	24.4417	4	Caucasian	Other	0	1	1	0	0	1	0	1	2	MPS	1	0	0	33.6667	10.9076
789	2	Male	58.7132	26.0384	3	Caucasian	PKD	0	1	0	0	0	0	0	0	2	MPS	1	1	0	30.0667	3.18686
790	1	Male	41	33.9844	2	Caucasian	CAKUT	0	0	0	0	0	0	1	1	1	0	1	0	0	25.3	11.3347
791	2	Male	78	22.4996	3	Caucasian	HTN/Renovascular	0	1	1	0	0	0	1	0	3	MPS	1	0	1	6.73333	5.0924
792	3a	Male	53.0021	37.7163	4	Caucasian	DM	1	1	0	0	0	0	1	1	3	MPS	1	0	0	29.4333	9.92197
793	2	Female	77	25.7971	2	Caucasian	Other	0	1	1	0	0	0	1	0	4	MPS	1	1	0	27.7333	4.33676
794	3a	Male	68	28.3102	5	Caucasian	DM	1	1	0	0	0	0	1	1	3	MPS	1	0	0	29.8333	10.1519
795	3a	Female	75	22.8405	4	Asian	DM	1	1	0	0	0	0	1	1	4	MPS	1	0	1	29.8333	7.3922
796	1	Male	46.9049	24.3141	2	Caucasian	GN	0	1	1	0	0	0	0	1	3	0	1	1	0	29.8	3.35113
797	1	Female	32.4025	23.4509	2	Caucasian	Other	0	1	0	0	0	0	0	1	2	0	1	1	0	29.7667	9.98768
798	3b	Male	60	32.6608	8	Caucasian	DM	1	1	1	1	0	0	1	0	5	StrEcho	1	0	0	28.4667	8.11499
799	1	Female	36.3395	22.3214	3	Asian	HTN/Renovascular	0	1	0	0	0	0	1	1	3	StrEcho	1	1	0	29.6333	5.94661
800	2	Female	65	22.1118	2	Caucasian	PKD	0	1	0	0	0	0	0	1	2	MPS	1	1	0	33.2667	7.91786
801	2	Male	50	22.6422	2	Caucasian	GN	0	0	1	0	0	0	0	0	1	MPS	1	0	1	25.3333	4.27105
802	1	Female	42	18.9036	3	Caucasian	Other	0	0	0	0	0	0	0	0	0	MPS	1	0	0	29.3667	5.91376
803	3a	Female	67	22.2222	4	Caucasian	Other	1	0	1	0	0	0	1	0	2	MPS	1	0	0	29.3667	8.93634
804	3a	Male	35	22.1107	4	Caucasian	DM	1	1	1	0	0	0	0	1	2	StrEcho	1	1	0	30.7667	6.01232
805	1	Female	45.6646	35.8564	2	African-American	PKD	0	1	0	0	0	0	1	1	3	StrEcho	1	1	0	32.7667	5.94661
806	3b	Male	66.1465	31.2262	5	Caucasian	DM	1	1	1	1	0	0	1	1	3	MPS	1	0	0	29.8	5.94661
807	1	Male	41	33.8667	2	Caucasian	CAKUT	0	1	1	0	0	0	1	1	2	MPS	1	1	0	29.1333	17.1827
808	1	Female	40	34.9703	2	African-American	HTN/Renovascular	0	1	0	0	0	0	0	1	1	0	1	0	0	29.1333	11.9918
809	1	Male	18	17.3387	2	Caucasian	Reflux	0	1	0	0	0	0	0	0	2	0	1	1	0	29.1333	5.91376
810	2	Male	58.2834	25.3061	2	Caucasian	PKD	0	1	0	0	0	0	1	0	2	StrEcho	1	1	0	28.7333	5.12526
811	1	Female	29	28.4874	2	Caucasian	Reflux	0	1	1	0	0	0	0	0	3	0	1	1	0	22.9	6.34086
812	1	Male	45	21.5978	2	Caucasian	Unknown	0	1	1	0	0	0	0	0	1	MPS	1	0	0	28.9	8.67351
813	2	Male	58	25.2385	2	Caucasian	HTN/Renovascular	0	1	0	0	0	0	0	1	1	MPS	1	0	0	28.9	5.22382
814	1	Female	21	20.6667	2	Asian	Unknown	0	0	0	0	0	0	0	0	1	0	1	1	0	28.9	11.9261
815	3b	Female	65	28.8835	6	Caucasian	DM	1	1	0	0	1	1	1	0	3	MPS	1	0	0	28.9	16.7885
816	1	Male	49	30.388	2	Caucasian	GN	0	1	1	0	0	0	1	1	4	StrEcho	1	0	0	30.6667	5.42094
817	1	Male	35	29.0432	2	Caucasian	GN	0	1	0	0	0	0	1	1	3	0	1	1	0	20.1	3.25257
818	3b	Male	55.8549	21.271	3	Caucasian	GN	0	1	1	1	0	0	0	1	2	StrEcho	1	1	0	29.7	4.59959
819	1	Female	28	21.4569	2	Caucasian	CAKUT	0	0	0	0	0	0	1	0	2	0	1	1	0	28.6667	4.53388
820	1	Female	40	26.2917	2	Caucasian	Other	0	1	0	0	0	0	0	1	1	0	1	1	0	28.6667	7.12936
821	2	Female	72	30.863	4	Caucasian	GN	0	1	1	0	0	0	1	1	5	MPS	1	1	0	22.9667	3.44969
822	2	Female	51	29.8092	3	Caucasian	PKD	0	1	0	0	0	0	0	1	2	0	1	1	0	19.8333	4.86242
823	3a	Female	76.7091	23.6541	4	Asian	DM	1	1	0	0	0	0	0	1	2	MPS	1	0	0	28.4	8.31212
824	3b	Male	55.2471	24.0741	3	Caucasian	PKD	0	1	0	1	0	0	1	1	3	StrEcho	1	0	1	16.1667	5.94661
825	2	Male	73	26.2188	2	Caucasian	HTN/Renovascular	0	1	1	0	0	0	1	0	3	MPS	1	1	0	28.2	6.6694
826	2	Male	62	26.7626	2	Asian	HTN/Renovascular	0	1	1	0	0	0	1	1	4	MPS	1	0	0	28.2	3.67967
827	1	Male	25	17.5207	2	Caucasian	CAKUT	0	0	0	0	0	0	0	1	0	0	1	1	0	28.2	4.07392
828	1	Male	30	22.03	2	Caucasian	GN	0	1	0	0	0	0	1	1	2	0	1	1	0	19.7	6.20944
829	1	Male	36	20.0446	2	Caucasian	CAKUT	0	0	1	0	0	0	0	0	3	0	1	0	0	27.9667	6.34086
830	3b	Female	71	29.4214	7	Caucasian	Lupus/Vasculitis	1	0	1	0	1	0	1	0	2	MPS	1	0	0	27.9667	6.80082
831	3b	Male	59	25.1559	3	Caucasian	GN	0	1	1	0	1	0	1	0	3	StrEcho	1	0	0	30.4	8.08213
832	1	Female	47	25.3515	2	Caucasian	PKD	0	1	0	0	0	0	0	1	1	MPS	1	1	0	23.7	3.18686
833	3b	Male	67	36.4815	7	Caucasian	DM	1	1	1	0	1	0	1	0	4	MPS	1	0	0	11.6667	5.32238
834	1	Female	46	27.2509	2	Asian	Reflux	0	0	0	0	0	0	0	1	0	MPS	1	1	0	27.5	8.04928
835	2	Female	64	25.4915	2	African-American	Reflux	0	1	0	0	0	0	0	0	4	MPS	1	1	0	23.4667	9.3306
836	3b	Male	49	24.0493	3	Caucasian	Unknown	0	1	1	0	0	1	1	1	3	MPS	1	1	0	23.4667	6.34086
837	1	Male	33.3881	27.8286	2	Asian	Unknown	0	1	0	0	0	0	0	1	2	0	1	1	0	29.9667	6.01232
838	2	Male	54.3217	27.4614	4	Caucasian	PKD	0	1	1	0	0	0	0	1	3	MPS	1	1	0	26.8	6.40657
839	3a	Female	75	23.8222	4	Caucasian	DM	1	1	0	0	0	0	1	1	4	MPS	1	0	1	26.8	8.31212
840	3a	Male	59	29.6875	4	Asian	DM	1	1	0	0	0	0	1	1	2	MPS	1	0	0	26.8	12.9117
841	1	Female	32.9172	27.3723	2	Caucasian	CAKUT	0	1	0	0	0	0	1	1	2	StrEcho	1	1	0	26.4667	6.01232
842	3b	Male	52	31.1419	5	Asian	DM	1	1	0	0	1	0	1	0	2	MPS	1	1	0	26.3333	5.19097
843	3b	Male	66	25.0773	3	African-American	HTN/Renovascular	0	1	0	0	0	1	1	1	4	MPS	1	0	0	22.3	3.58111
844	3b	Male	57	24.224	6	Caucasian	DM	1	1	0	0	0	1	1	1	2	MPS	1	0	0	22.3	0.887064
845	1	Female	30	28.5018	2	Caucasian	GN	0	1	1	0	0	0	0	1	4	0	1	1	0	22.7	2.33265
846	3b	Male	61	24.3656	3	Caucasian	GN	0	0	1	0	0	1	1	1	2	MPS	1	1	0	18.7667	7.19507
847	2	Female	55	35.2617	2	Caucasian	GN	0	1	0	0	0	0	1	0	2	MPS	1	0	0	26.1	5.22382
848	1	Male	43	21.1389	2	Caucasian	GN	0	1	0	0	0	0	0	0	3	0	1	1	0	26.1	2.92402
849	3a	Female	45	33.7149	4	Asian	GN	1	1	0	0	0	0	0	0	1	MPS	1	0	0	24	3.64682
850	3b	Male	63	35.2653	6	Caucasian	DM	1	1	1	1	0	0	1	1	3	MPS	1	0	1	21.2	9.13347
851	2	Male	55.5592	32.6059	2	Caucasian	Reflux	0	1	1	0	0	0	1	1	3	StrEcho	1	0	0	29.5667	6.04518
852	1	Male	30	26.0417	2	African-American	HTN/Renovascular	0	1	0	0	0	0	0	1	2	0	1	0	0	17.3333	5.35524
853	2	Female	54	28.7177	2	Caucasian	PKD	0	1	1	0	0	0	0	1	2	MPS	1	1	0	25.8667	4.86242
854	3a	Male	59	37.7162	4	Caucasian	GN	1	1	1	0	0	0	1	0	2	MPS	1	0	0	25.8667	4.07392
855	1	Male	48	35.7594	2	Caucasian	Unknown	0	1	0	0	0	0	0	1	3	0	1	0	1	28.7	4.20534
856	2	Female	51	31.8764	2	Caucasian	GN	0	1	0	0	0	0	1	1	2	0	1	1	0	23.9333	4.20534
857	2	Female	62	31.5655	2	Caucasian	Unknown	0	1	1	0	0	0	0	0	3	MPS	1	1	0	21.6	5.42094
858	2	Female	69	29.8603	2	Caucasian	GN	0	1	0	0	0	0	1	0	3	MPS	1	0	0	21.3667	5.4538
859	1	Male	48	29.0612	2	Caucasian	Unknown	0	1	0	0	0	0	1	0	2	0	1	1	0	25.4	6.37372
860	3b	Female	39	23.2446	3	Caucasian	Reflux	0	1	1	0	0	1	0	1	2	MPS	1	0	0	25.4	11.9589
861	2	Female	63	34.4222	2	African-American	Other	0	1	0	0	0	0	1	0	3	MPS	1	0	0	25.1667	5.91376
862	1	Female	33	30.8605	2	Caucasian	Reflux	0	1	1	0	0	0	0	0	4	0	1	1	1	24.7	7.55647
863	3b	Female	75	31.4556	3	Caucasian	Reflux	0	1	0	0	1	0	1	1	3	StrEcho	1	0	0	25.1667	12.3532
864	2	Female	52	23.1633	2	Caucasian	CAKUT	0	1	1	0	0	0	0	0	3	MPS	1	1	0	24.9333	4.56674
865	1	Female	37	20.202	2	Caucasian	Unknown	0	1	0	0	0	0	0	1	1	0	1	0	0	24.9333	5.78234
866	3a	Male	25	31.1846	4	Caucasian	Unknown	1	1	1	0	0	0	0	1	2	MPS	1	1	0	24.9333	4.73101
867	1	Female	37	26.2917	2	Caucasian	GN	0	1	0	0	0	0	0	1	2	0	1	0	0	18.6	4.59959
868	3a	Female	68	30.9402	4	Caucasian	HTN/Renovascular	1	1	1	0	0	0	1	1	4	MPS	1	1	0	28.5	4.82957
869	3a	Male	73	27.9904	5	Caucasian	Unknown	1	0	0	0	0	0	1	1	2	StrEcho	1	0	0	27.9	5.8152
870	1	Female	34	23.4339	3	Caucasian	Lupus/Vasculitis	0	1	0	0	0	0	0	0	1	0	1	1	0	24.4667	4.10678
871	1	Female	39	21.0962	3	Other	Lupus/Vasculitis	0	0	0	0	0	0	0	1	1	0	1	0	0	24.4667	3.35113
872	1	Male	23	27.7103	2	Caucasian	CAKUT	0	0	0	0	0	0	0	0	1	0	1	1	0	24.4667	4.3039
873	3b	Male	52.7584	31.7566	2	Caucasian	HTN/Renovascular	0	1	1	0	1	0	1	1	3	StrEcho	1	0	0	27.4333	6.01232
874	1	Male	48	19.7224	2	Asian	Unknown	0	0	0	0	0	0	0	0	0	MPS	1	0	0	24.2333	2.75975
875	3b	Female	52	38.2494	7	Caucasian	DM	1	1	1	0	0	1	0	1	2	MPS	1	1	0	24.2333	6.70226
876	2	Female	51	40.245	2	Caucasian	GN	0	0	0	0	0	0	1	1	2	MPS	1	1	0	24	16.0328
877	2	Female	59	27.4498	2	Caucasian	PKD	0	1	0	0	0	0	1	1	2	MPS	1	1	0	24	5.0924
878	3a	Female	65	32.0037	5	Caucasian	DM	1	1	0	0	0	0	0	0	2	StrEcho	1	0	0	24	7.98357
879	3a	Male	41	33.4375	4	Caucasian	DM	1	1	0	0	0	0	1	0	3	MPS	1	0	0	24	3.38398
880	3a	Male	50	21.2726	4	Caucasian	PKD	1	1	0	0	0	0	1	0	2	MPS	1	0	0	24.9667	5.55236
881	2	Female	51	23.1133	2	Caucasian	PKD	0	1	1	0	0	0	0	1	3	MPS	1	0	0	23.7667	6.70226
882	2	Male	67	28.5676	2	Caucasian	Other	0	0	0	0	0	0	0	0	1	MPS	1	1	0	23.7667	3.84394
883	1	Female	40	25.2363	2	Caucasian	CAKUT	0	1	1	0	0	0	1	1	2	0	1	1	0	23.7667	5.0924
884	3a	Male	52.5585	34.889	4	Caucasian	DM	1	1	0	0	0	0	1	1	2	MPS	1	1	0	23.7	5.15811
885	2	Female	55	38.8534	2	Caucasian	GN	0	1	0	0	0	0	1	1	2	MPS	1	0	0	23.5333	11.6632
886	2	Male	64	28.9647	2	Caucasian	GN	0	1	1	0	0	0	1	1	4	MPS	1	0	0	23.5333	9.19918
887	2	Female	58	20.1145	2	Caucasian	Other	0	1	0	0	0	0	0	1	1	MPS	1	0	0	23.3	18.5298
888	1	Male	20	17.6465	2	Caucasian	CAKUT	0	1	0	0	0	0	0	1	1	0	1	1	0	23.3	5.4538
889	3b	Male	54	42.5308	5	Caucasian	DM	1	1	0	1	0	0	1	1	2	MPS	1	0	1	19.7	16.6899
890	3b	Female	70	33.5429	6	Caucasian	DM	1	1	0	1	0	0	1	1	3	MPS	1	0	0	23.3	16.7885
891	2	Male	62	27.5592	2	Caucasian	HTN/Renovascular	0	1	0	0	0	0	1	1	3	MPS	1	0	0	23.0667	3.84394
892	3b	Female	53	26.079	3	Caucasian	Other	0	1	0	0	1	0	0	0	1	MPS	1	1	0	23.0667	2.46407
893	2	Male	74	25.0517	2	Caucasian	HTN/Renovascular	0	1	1	0	0	0	1	0	4	MPS	1	0	0	22.8333	5.78234
894	1	Male	27	26.4266	2	Asian	Other	0	1	0	0	0	0	1	1	2	0	1	1	0	22.8333	3.61396
895	1	Female	19	20.4591	2	Caucasian	Other	0	0	0	0	0	0	0	0	0	0	1	0	0	22.8333	4.40246
896	2	Male	70	25.6619	3	African-American	Other	0	1	0	0	0	0	0	0	2	MPS	1	0	1	21.9	4.86242
897	2	Female	66	31.0651	3	Caucasian	Reflux	0	1	0	0	0	0	1	0	3	MPS	1	0	0	21.6667	3.8768
898	3a	Male	62	26.1752	4	Caucasian	DM	1	1	1	0	0	0	1	0	4	MPS	1	1	0	21.6667	9.65914
899	3a	Female	70	23.3726	4	African-American	DM	1	1	0	0	0	0	1	0	3	MPS	1	0	0	21.6667	5.32238
900	2	Male	52	23.4568	3	Caucasian	Lupus/Vasculitis	0	0	1	0	0	0	0	0	1	MPS	1	0	1	21.4333	13.6016
901	1	Male	33	28.0969	2	Caucasian	GN	0	1	0	0	0	0	1	1	2	0	1	1	0	21.4333	2.89117
902	1	Male	32	28.4055	2	Caucasian	Reflux	0	1	1	0	0	0	0	0	2	0	1	0	0	21.4333	2.89117
903	3a	Female	67	34.9636	4	Caucasian	DM	1	1	1	0	0	0	1	0	3	MPS	1	0	1	7.5	5.22382
904	2	Female	60	23.6915	2	Caucasian	GN	0	1	1	0	0	0	1	0	3	MPS	1	1	0	20.9667	3.81109
905	1	Female	35	32.7449	2	African-American	Unknown	0	1	0	0	0	0	0	0	1	0	1	0	0	20.9667	5.48665
906	3a	Female	42	24.0346	4	Caucasian	DM	1	1	0	0	0	0	1	0	2	MPS	1	1	0	20.9667	12.2218
907	3a	Male	67	19.6052	5	Caucasian	Other	1	0	1	0	0	0	1	0	2	MPS	1	0	0	20.9667	19.6797
908	3a	Female	64	28.9209	5	Caucasian	DM	1	1	0	0	0	0	1	0	4	MPS	1	0	0	16.7	3.71253
909	3b	Male	60	19.8839	3	Caucasian	Unknown	0	1	1	1	0	0	0	0	4	MPS	1	1	0	16.7	3.71253
910	1	Male	44	31.1227	2	Caucasian	GN	0	1	0	0	0	0	1	0	2	MPS	1	0	0	20.5	3.84394
911	3b	Male	71	28.9062	5	Caucasian	DM	1	1	0	0	1	0	1	1	3	MPS	1	1	0	20.5	4.07392
912	2	Female	59	25.9215	3	Caucasian	Lupus/Vasculitis	0	1	1	0	0	0	0	1	3	MPS	1	0	0	20.2667	18.7598
913	1	Female	40	22.231	2	African-American	GN	0	1	0	0	0	0	0	1	2	0	1	0	0	20.2667	3.61396
914	3b	Male	72	29.2235	5	Caucasian	Other	0	1	0	0	1	0	1	0	4	MPS	1	0	0	20.2667	16.7556
915	2	Male	74	25.5648	2	Asian	HTN/Renovascular	0	1	1	0	0	0	1	0	3	MPS	1	0	0	20.0333	3.71253
916	2	Male	75	26.8923	2	Caucasian	Other	0	1	0	0	0	0	0	0	2	MPS	1	0	0	20.0333	3.61396
917	1	Male	34	19.5918	2	Other	Other	0	1	0	0	0	0	0	1	1	0	1	0	0	13.3	4.96099
918	3a	Female	28.846	23.3	4	Asian	DM	1	1	0	0	0	0	1	0	2	StrEcho	1	1	0	20.5667	5.94661
919	3b	Female	52	32.6905	6	Caucasian	DM	1	1	1	1	0	0	0	0		MPS	0	0	1	67.1333	na
920	3b	Female	51	36.2109	5	Caucasian	DM	1	1	1	0	1	0	1	0		MPS	0	0	0	87.4667	na
921	3b	Male	66	36.2449	5	Caucasian	DM	1	1	1	0	1	0	1	1		MPS	0	0	1	86.5333	na
922	3b	Male	69	30.5996	6	Asian	DM	1	1	1	1	0	1	1	0		MPS	0	0	1	22.7333	na
923	3b	Male	73	32.5833	3	Caucasian	PKD	0	1	0	1	0	0	0	1		MPS	0	0	1	85.8333	na
924	2	Male	71	21.3673	2	African-American	Other	0	0	1	0	0	0	0	0		MPS	0	0	1	60.7667	na
925	3b	Female	43	16.9297	5	Asian	DM	1	1	0	0	0	1	0	0		MPS	0	0	1	20.6	na
926	3b	Male	32	18.4076	4	Asian	GN	0	1	0	0	0	0	0	1		MPS	0	0	1	49.9333	na
927	3b	Male	60	28.8938	5	Other	Other	0	1	0	0	0	1	1	0		MPS	0	0	1	4.86667	na
928	1	Female	31	20.0682	4	Caucasian	Reflux	0	0	0	0	0	0	0	1		0	0	0	0	82.1	na
929	3b	Female	66	25.8276	3	African-American	Unknown	0	1	1	0	0	1	0	0		StrEcho	0	0	0	81.4	na
930	3b	Male	59	40.4611	6	Caucasian	Unknown	1	1	1	0	1	0	1	0		MPS	0	0	1	33.4	na
931	2	Female	57	36.6498	2	Caucasian	GN	0	1	0	0	0	0	1	1		MPS	0	0	0	80.4667	na
932	1	Male	36	30.9009	3	Caucasian	Lupus/Vasculitis	0	1	1	0	0	0	0	0		MPS	0	0	0	80.2333	na
933	3a	Female	78	31.245	4	Caucasian	DM	1	1	1	0	0	0	1	0		MPS	0	0	0	80	na
934	2	Male	76	27.9155	4	Caucasian	Unknown	0	1	1	0	0	0	0	0		MPS	0	0	1	27.3	na
935	1	Male	39	23.3576	2	Caucasian	CAKUT	0	1	1	0	0	0	0	0		0	0	0	0	79.7667	na
936	3b	Male	71	28.2402	6	Caucasian	Unknown	1	1	1	0	1	1	0	0		MPS	0	0	1	25.2667	na
937	3b	Male	66	32.4302	7	African-American	HTN/Renovascular	1	1	1	0	0	1	1	1		MPS	0	0	0	79.5333	na
938	3a	Female	60	32.0499	5	Caucasian	DM	1	1	0	0	0	0	1	0		MPS	0	0	1	49.4667	na
939	2	Male	51	36.9272	2	Caucasian	GN	0	1	1	0	0	0	0	1		MPS	0	0	1	74.0667	na
940	1	Male	42	19.446	4	Asian	HTN/Renovascular	0	1	0	0	0	0	0	0		0	0	0	0	77.6667	na
941	3b	Male	71	31.0735	5	Caucasian	DM	1	0	1	1	0	0	1	0		MPS	0	0	1	16.7333	na
942	2	Female	66	21.7738	2	Caucasian	Unknown	0	1	1	0	0	0	0	0		MPS	0	0	0	75.3333	na
943	3b	Male	57	25.8478	7	Caucasian	DM	1	1	1	1	1	1	1	1		MPS	0	0	1	44.8333	na
944	3a	Male	64	25.3758	4	Caucasian	DM	1	1	1	0	0	0	1	1		MPS	0	0	1	55.8333	na
945	3b	Female	65	21.7779	4	Caucasian	Other	0	1	1	1	0	1	1	0		MPS	0	0	1	46.1333	na
946	3b	Male	51	18.0656	5	Caucasian	HTN/Renovascular	0	0	1	1	1	1	1	0		MPS	0	0	1	41.3333	na
947	2	Male	75	29.991	2	Caucasian	HTN/Renovascular	0	1	1	0	0	0	1	1		MPS	0	0	1	21.1333	na
948	1	Female	48	33.912	4	Caucasian	Lupus/Vasculitis	0	1	1	0	0	0	0	1		MPS	0	0	1	4.83333	na
949	2	Female	65	30.2926	5	Caucasian	HTN/Renovascular	0	1	1	0	0	0	1	1		MPS	0	0	1	16.4333	na
950	2	Male	63	19.8286	4	Caucasian	Reflux	0	1	0	0	0	0	0	0		MPS	0	0	1	37.2	na
951	3b	Male	55	26.1744	3	African-American	PKD	0	1	1	1	0	0	1	0		MPS	0	0	1	66.4667	na
952	3b	Female	66	26.9532	5	Caucasian	Other	1	1	1	1	1	0	1	1		MPS	0	0	1	23.6333	na
953	3a	Male	65	28.8644	9	Caucasian	GN	1	1	1	0	0	0	0	0		MPS	0	0	0	64.8333	na
954	3a	Male	52	28.3261	4	Caucasian	DM	1	1	1	0	0	0	1	1		MPS	0	0	1	64.8333	na
955	3a	Female	42	29.3199	5	Asian	Other	1	1	0	0	0	0	0	0		MPS	0	0	1	28.2667	na
956	3b	Male	34	31.6001	3	Asian	HTN/Renovascular	0	1	0	0	0	0	1	0		MPS	0	0	1	63.4333	na
957	3b	Male	46	19.7641	5	Caucasian	Reflux	0	1	1	0	1	1	0	0		MPS	0	0	1	37.5	na
958	3a	Male	63	22.5666	6	Caucasian	HTN/Renovascular	1	1	1	0	0	0	1	0		MPS	0	0	1	48.9	na
959	3b	Female	25	21.9671	5	Caucasian	DM	1	1	0	0	0	0	0	1		MPS	0	0	1	41.3333	na
960	2	Male	52	28.4011	2	Asian	Reflux	0	0	0	0	0	0	0	0		MPS	0	0	0	59	na
961	1	Female	23	32.0863	3	Caucasian	Lupus/Vasculitis	0	1	0	0	0	0	0	1		0	0	0	1	20.6667	na
962	2	Male	61	28.5714	2	Caucasian	PKD	0	1	1	0	0	0	1	1		MPS	0	0	0	58.0667	na
963	3b	Male	57	27.4747	7	Asian	DM	1	1	1	1	1	1	1	1		MPS	0	0	1	57.8333	na
964	3b	Male	59	29.7619	6	Caucasian	GN	0	1	1	0	1	1	0	0		MPS	0	0	1	57.6	na
965	2	Male	51	35.9386	2	Caucasian	PKD	0	1	0	0	0	0	0	0		MPS	0	0	1	53.9333	na
966	3a	Male	63	33.0544	4	Asian	DM	1	1	0	0	0	0	0	0		MPS	0	0	1	3	na
967	3a	Male	56	26.7265	4	African-American	DM	1	1	1	0	0	0	0	1		MPS	0	0	1	43.7667	na
968	3b	Male	52	34.9298	6	Caucasian	CAKUT	0	1	1	1	0	1	0	0		MPS	0	0	0	56.4	na
969	3a	Male	69	35.083	6	Caucasian	DM	1	1	1	0	0	0	0	0		MPS	0	0	1	20.5333	na
970	3b	Male	57	34.4585	6	Caucasian	DM	1	1	1	1	1	0	0	1		MPS	0	0	1	24.3333	na
971	2	Male	54	20.7031	2	African-American	Reflux	0	1	1	0	0	0	0	0		MPS	0	0	0	55	na
972	3b	Female	59	27.972	5	Asian	DM	1	1	0	0	1	0	0	1		MPS	0	0	1	55	na
973	3b	Female	72	25.9313	4	Caucasian	Reflux	0	1	0	0	1	0	1	1		MPS	0	0	1	35.1667	na
974	3b	Male	57	30.4705	4	Caucasian	GN	0	0	0	1	1	0	1	0		MPS	0	0	1	9.46667	na
975	2	Male	59	30.8642	11	Caucasian	GN	0	1	1	0	0	0	0	0		MPS	0	0	1	23.2	na
976	2	Male	74	16.563	4	Caucasian	Lupus/Vasculitis	0	1	0	0	0	0	1	0		MPS	0	0	0	51.7667	na
977	3b	Male	63	27.181	8	Asian	DM	1	1	0	0	0	1	1	1		MPS	0	0	1	30.7	na
978	3a	Female	68	33.3322	5	Caucasian	DM	1	1	1	0	0	0	1	0		MPS	0	0	0	51.3	na
979	3b	Male	72	30.8293	7	Caucasian	Lupus/Vasculitis	1	1	1	0	1	0	1	0		MPS	0	0	0	50.8333	na
980	2	Female	55	41.1181	2	Caucasian	HTN/Renovascular	0	1	0	0	0	0	0	0		MPS	0	0	0	50.6	na
981	3b	Female	68	22.3846	4	Caucasian	GN	0	1	1	1	0	0	1	1		MPS	0	0	1	37.0333	na
982	3b	Male	57	33.0796	6	Caucasian	DM	1	1	1	0	1	1	1	0		MPS	0	0	1	18.6667	na
983	3b	Female	38	35.2083	7	Asian	DM	1	0	1	1	1	0	0	0		MPS	0	0	1	6.53333	na
984	2	Female	58	27.9709	4	Caucasian	CAKUT	0	1	1	0	0	0	0	1		MPS	0	0	0	48.7333	na
985	3b	Female	57	18.3325	3	Caucasian	HTN/Renovascular	0	1	1	1	0	0	1	1		MPS	0	0	1	28.1	na
986	3b	Female	72	24.7475	6	Asian	DM	1	1	0	1	1	0	1	0		MPS	0	0	1	8.1	na
987	3b	Female	68	24.6094	5	Caucasian	Reflux	0	1	1	0	1	1	0	0		MPS	0	0	1	17.5667	na
988	3a	Male	58	39.9892	6	Other	DM	1	1	1	0	0	0	1	0		MPS	0	0	1	15.3667	na
989	3a	Female	53	34.8267	4	Caucasian	DM	1	1	0	0	0	0	1	0		StrEcho	0	0	1	47.3333	na
990	3b	Female	46	32.9425	5	Caucasian	DM	1	1	0	0	0	1	0	1		MPS	0	0	1	5.16667	na
991	3a	Female	69	19.2122	4	Caucasian	HTN/Renovascular	1	0	1	0	0	0	1	1		MPS	0	0	1	45.1667	na
992	1	Male	36	18.992	2	Caucasian	CAKUT	0	1	0	0	0	0	0	0		0	0	0	0	46.1667	na
993	3b	Female	69	27.7283	5	Caucasian	DM	1	1	0	0	0	0	1	1		MPS	0	0	1	45.9333	na
994	3b	Male	61	37.8757	5	Caucasian	Other	0	0	1	0	1	0	1	0		MPS	0	0	0	45.7	na
995	3b	Female	65	28.9993	3	Caucasian	Unknown	0	0	0	0	0	1	0	0		MPS	0	0	0	45.4667	na
996	2	Male	72	23.6735	5	Caucasian	HTN/Renovascular	0	0	0	0	0	0	1	0		MPS	0	0	1	3.1	na
997	2	Female	65	35.4454	4	Caucasian	Reflux	0	1	1	0	0	0	1	1		MPS	0	0	0	45.2333	na
998	3b	Male	76	25.1421	4	Asian	Unknown	0	0	0	1	1	0	1	0		MPS	0	0	0	41.9667	na
999	3b	Female	66	37.5371	3	Caucasian	Reflux	0	1	0	1	0	0	0	0		MPS	0	0	0	43.8333	na
1000	3b	Female	51	36.7865	6	Caucasian	DM	1	1	1	1	1	0	1	1		MPS	0	0	0	43.3667	na
1001	3b	Female	63	31.3798	3	Caucasian	GN	0	1	1	0	1	0	0	0		MPS	0	0	0	42.9	na
1002	3b	Female	69	20.0391	4	Caucasian	Other	0	1	1	0	0	1	0	1		MPS	0	0	0	29.8333	na
1003	3a	Female	45	24.022	4	African-American	Unknown	1	0	0	0	0	0	0	0		MPS	0	0	0	29.3667	na
1004	3b	Male	49	23.0954	6	Caucasian	DM	1	1	1	0	0	1	1	0		MPS	0	0	1	28.5667	na
1005	2	Female	52	31.7106	3	Caucasian	Reflux	0	1	1	0	0	0	0	0		MPS	0	0	1	6.7	na
1006	3b	Male	71	37.3702	6	Caucasian	DM	1	1	1	1	1	0	1	1		MPS	0	0	1	27.9667	na
1007	3b	Female	51	42.1228	4	Caucasian	GN	0	1	0	0	0	1	1	0		MPS	0	0	0	27.9667	na
1008	3b	Male	71	37.6184	7	Caucasian	Other	1	1	1	0	1	0	0	0		MPS	0	0	0	23.7	na
1009	3b	Male	49	25.7117	5	Caucasian	GN	0	1	1	0	0	0	0	1		MPS	0	0	1	23.7	na
1010	2	Female	75	21.5556	2	African-American	Reflux	0	1	0	0	0	0	1	0		MPS	0	0	0	27.7333	na
1011	1	Male	48	28.4082	3	African-American	HTN/Renovascular	0	1	0	0	0	0	0	1		MPS	0	0	0	27.5	na
1012	3b	Male	76	31.0376	3	Caucasian	Other	0	1	1	1	0	0	1	0		MPS	0	0	0	25.1667	na
1013	3b	Male	65	35.3629	7	Caucasian	DM	1	1	0	1	0	0	1	0		MPS	0	0	1	27.2667	na
1014	3a	Male	52	26.1493	4	Caucasian	DM	1	1	0	0	0	0	1	0		MPS	0	0	1	27.2667	na
1015	3b	Female	63	36.738	6	Asian	DM	1	1	0	0	0	1	1	0		MPS	0	0	1	26.8	na
1016	3b	Male	71	32.4074	5	Other	DM	1	1	1	0	1	0	1	1		MPS	0	0	0	26.8	na
1017	2	Female	52	22.2222	2	Caucasian	Other	0	1	0	0	0	0	0	0		MPS	0	0	1	3	na
1018	3b	Male	60	24.5675	6	Asian	DM	1	1	0	0	1	1	1	0		MPS	0	0	0	25.6333	na
1019	3b	Male	45	23.4375	3	Caucasian	Other	0	0	1	0	0	0	0	0		MPS	0	0	1	25.6333	na
1020	3b	Male	53	24.5675	7	Caucasian	DM	1	1	1	1	0	1	1	0		StrEcho	0	0	1	24.9333	na
1021	1	Male	38	20.9343	2	Caucasian	Other	0	0	1	0	0	0	1	1		MPS	0	0	0	24.2333	na
1022	3b	Female	45	27.3328	4	African-American	Lupus/Vasculitis	0	1	0	0	0	1	1	1		MPS	0	0	0	24	na
1023	2	Female	67	39.1003	2	Caucasian	PKD	0	1	0	0	0	0	0	0		MPS	0	0	0	23.7667	na
1024	3a	Male	68	36.2457	5	Caucasian	DM	1	1	1	0	0	0	1	1		MPS	0	0	1	12.2333	na
1025	1	Male	46	29.5858	4	Caucasian	PKD	0	1	1	0	0	0	1	1		MPS	0	0	0	23.5333	na
1026	1	Female	49	42.4611	2	Caucasian	GN	0	1	0	0	0	0	1	1		MPS	0	0	0	23.0667	na
1027	1	Female	31	27.345	2	Caucasian	Reflux	0	1	0	0	0	0	0	0		0	0	0	1	22.8333	na
1028	3b	Male	49	40.3079	3	African-American	Other	0	1	1	0	0	0	0	0		MPS	0	0	1	3.86667	na
1029	2	Male	58	21.2987	4	Asian	GN	0	1	1	0	0	0	0	1		MPS	0	0	0	21.9	na
1030	3b	Female	65	30.1026	5	Caucasian	DM	1	1	1	0	0	0	1	1		MPS	0	0	0	21.6667	na
1031	2	Female	54	21.9645	2	Caucasian	Other	0	1	1	0	0	0	0	0		MPS	0	0	0	20.9667	na
1032	3b	Male	40	40.0949	4	Asian	HTN/Renovascular	0	1	0	0	0	1	0	0		MPS	0	0	0	16.7	na
1033	3a	Male	56	28.0277	5	Caucasian	DM	1	1	1	0	0	0	1	0		MPS	0	0	1	16.7	na
1034	3b	Female	46	21.2306	5	Caucasian	DM	1	0	1	0	0	1	0	0		MPS	0	0	0	20.5	na
1035	3b	Male	58	24.977	4	Caucasian	HTN/Renovascular	0	1	1	1	1	0	1	0		MPS	0	0	0	20.0333	na
1036	3b	Female	58	32.45	6	Caucasian	DM	1	1	1	1	0	0	1	0		MPS	0	0	1	41.9333	na
1037	1	Female	48	28.7201	2	African-American	Other	0	1	0	0	0	0	0	0		MPS	0	0	0	41.9333	na
1038	2	Male	56	26.9388	2	Caucasian	Other	0	1	0	0	0	0	0	0		0	0	0	0	41.7333	na
1039	3b	Female	74	25.5528	6	Caucasian	HTN/Renovascular	1	1	1	1	1	1	0	1		MPS	0	0	1	13.1333	na
1040	3b	Male	46	20.8086	4	African-American	PKD	0	1	1	0	0	0	0	0		MPS	0	0	1	17.7333	na
1041	3b	Female	41	34.4842	6	Caucasian	Lupus/Vasculitis	1	1	1	0	0	0	1	0		MPS	0	0	1	39.8667	na
1042	2	Male	74	21.9713	2	African-American	HTN/Renovascular	0	1	1	0	0	0	1	0		MPS	0	0	1	39.6333	na
1043	3a	Male	77	28.5676	4	Asian	DM	1	1	1	0	0	0	1	1		MPS	0	0	0	36.6	na
1044	2	Male	57	24.3827	4	Caucasian	Unknown	0	1	0	0	0	0	1	0		MPS	0	0	0	38.2333	na
1045	3b	Male	64	29.3222	6	Caucasian	DM	1	1	1	1	0	0	0	1		MPS	0	0	1	9.1	na
1046	2	Male	71	20.8688	4	Caucasian	Other	0	0	0	0	0	0	0	0		MPS	0	0	0	34.7333	na
1047	3b	Female	64	17.5064	5	African-American	DM	1	1	1	0	1	0	1	1		MPS	0	0	1	12.6	na
1048	3b	Male	66	36.5126	7	Caucasian	DM	1	1	1	1	0	0	1	0		MPS	0	0	1	33.2667	na
1049	2	Male	54	27.3821	2	Caucasian	PKD	0	1	0	0	0	0	0	0		MPS	0	0	0	32.6333	na
1050	3b	Female	54	35.4019	5	Caucasian	DM	1	1	0	0	1	0	1	0		MPS	0	0	1	32.4	na
1051	1	Female	48	19.9359	2	African-American	GN	0	1	1	0	0	0	0	0		MPS	0	0	0	32.4	na
1052	3b	Male	43	24.1052	3	Caucasian	GN	0	1	1	0	0	0	0	0		MPS	0	0	1	32.4	na
1053	3b	Male	58	21.4453	5	Asian	DM	1	1	0	0	0	1	1	0		MPS	0	0	1	31.9333	na
